# Supplementary material for: Deep cell phenotyping and spatial analysis of multiplexed imaging with TRACERx-PHLEX
Source: Nat Commun. 2024 Jun 15;15:5135. doi: 10.1038/s41467-024-48870-5 (PMC11180132; doi:10.1038/s41467-024-48870-5)
Supplement: Supplementary file 4 — Source Data [file 41467_2024_48870_MOESM4_ESM.xlsx]

## Sheet: Source Data Files
Source Data Files
Figure 3c-d
Figure 5d-f
Figure 5h-i
Figure 6a - Supplementary Fig. 8
Figure 7a-e
Figure 7g-j
Supplementary Fig.1
Supplementary Fig. 7a
Supplementary Fig. 10a-d
Supplementary Fig. 11a
Supplementary Fig. 12b
Supplementary Fig. 13b-e
Supplementary Fig. 15b-d
Supplementary Fig. 16

## Sheet: Fig. 3c
CD4	CD8a	CD8a_CD4	CD3	CD3_CD4	CD3_CD8a	CD3_CD8a_CD4	D
0	0	0	0	0	0	2257893	0
0	0	0	5328	10326	91955	2150284	0.0001
0	0	0	15276	378	104044	2138195	0.0002
0	0	0	45570	3470	79286	2129567	0.0003
0	0	0	60264	23305	64592	2109732	0.0004
0	0	0	60264	29358	64592	2103679	0.0005
0	0	0	60264	48466	78990	2070173	0.0006
0	0	0	54936	107998	78990	2010641	0.0007
0	0	0	54936	107998	90442	1999189	0.0008
0	0	0	54936	137903	90442	1969284	0.0009
0	0	0	74335	144168	71043	1963019	0.001
0	0	0	74335	148999	71043	1958188	0.0011
0	0	0	74335	161585	73475	1943170	0.0012
0	0	0	84722	161585	63088	1943170	0.0013
0	0	0	86613	161585	61094	1943170	0.0014
0	0	0	81077	161585	73746	1930518	0.0015
0	0	0	73746	163780	73746	1928323	0.0016
0	0	0	66383	163780	73746	1928323	0.0017
0	827	0	54016	165998	70487	1926105	0.0018
0	827	0	54016	165998	70487	1926105	0.0019
0	827	0	49015	165998	70487	1926105	0.002
16655	827	0	50229	148129	70487	1926105	0.0021
16655	827	0	35831	151144	70487	1923090	0.0022
16655	827	0	35831	151144	70487	1923090	0.0023
16655	827	0	35831	155873	70487	1918361	0.0024
16655	827	0	35831	176395	70487	1897839	0.0025
21384	12916	0	35831	171666	58398	1897839	0.0026
21384	12916	0	35831	171666	58398	1897839	0.0027
21384	26293	3433	33399	224206	45021	1841866	0.0028
10782	26293	3433	34380	217172	45021	1841866	0.0029
13874	26293	3433	34380	214080	45021	1841866	0.003
13874	26293	3433	37795	214080	41606	1841866	0.0031
13874	29726	0	34380	214080	41606	1841866	0.0032
13874	29726	748	34380	214080	41606	1841118	0.0033
9145	17637	748	33399	214080	51289	1831435	0.0034
9145	17637	748	3208	215651	51289	1829864	0.0035
9145	17637	748	3208	220773	51289	1824742	0.0036
9145	17637	748	3208	228818	54408	1813578	0.0037
9145	17637	748	3208	228818	69542	1798444	0.0038
9145	17637	748	1994	229924	69542	1797338	0.0039
9145	17637	748	21829	210089	69542	1797338	0.004
9145	17637	748	21829	210089	77105	1789775	0.0041
9145	17637	748	21829	210089	77700	1789180	0.0042
9145	17637	748	21829	243595	77700	1755674	0.0043
9145	18343	748	21829	243595	76994	1755674	0.0044
9145	18343	748	21829	243595	76994	1755674	0.0045
9145	18343	748	21829	243595	76994	1755674	0.0046
9145	18343	748	21829	243595	76994	1755674	0.0047
9145	18343	22044	21829	243595	76994	1734378	0.0048
11598	18343	22044	21829	241142	76994	1734378	0.0049
11598	18343	22044	22935	240036	76994	1734378	0.005
32894	18343	21562	24354	236623	76994	1713564	0.0051
32894	18343	21562	35749	236623	65599	1713564	0.0052
32894	18343	45393	36373	236623	64975	1689733	0.0053
32894	18343	45393	36373	236623	64975	1689733	0.0054
32894	18343	45393	24978	236623	64975	1689733	0.0055
32894	18343	45393	24978	262426	64975	1663930	0.0056
32894	18343	45393	24978	262426	64975	1663930	0.0057
32894	4966	68844	24978	262426	64975	1640479	0.0058
32894	4966	68844	37630	292382	52323	1610523	0.0059
32894	4966	68844	37630	292382	52323	1610523	0.006
51774	4966	68844	37630	273502	53224	1609622	0.0061
51774	4966	83954	37630	273502	53224	1594512	0.0062
51774	4966	83954	37630	276695	53224	1591319	0.0063
51774	4966	83954	37630	276695	53224	1591319	0.0064
51774	4966	83954	42180	276695	48674	1591319	0.0065
51774	4966	121614	29528	276695	48674	1553659	0.0066
53345	4966	121614	29528	275124	48674	1553659	0.0067
53345	4966	121614	29528	275124	48674	1553659	0.0068
53345	28797	97783	29528	280793	48674	1547990	0.0069
93997	28797	97783	24978	240141	48674	1547990	0.007
93997	28797	97783	24978	240141	48674	1547990	0.0071
93997	28797	97783	29809	235310	48674	1547990	0.0072
93997	28797	97783	29809	235310	48674	1547990	0.0073
93997	28797	97783	29809	235310	48674	1547990	0.0074
93997	28797	97783	29809	235310	48674	1547990	0.0075
97012	28797	97783	29809	232295	48674	1547990	0.0076
126917	28797	97783	29809	202390	48674	1547990	0.0077
126917	28797	97783	29809	202390	48674	1547990	0.0078
126917	29392	97783	29809	202390	48079	1547990	0.0079
126917	29392	97783	29809	202390	48079	1547990	0.008
126917	29392	97783	29809	202390	54935	1541134	0.0081
126917	29392	97783	29809	202390	54935	1541134	0.0082
139503	29392	97783	29809	189804	54935	1541134	0.0083
169459	29392	112328	29809	159848	54935	1526589	0.0084
169459	29392	112328	8868	159848	54935	1526589	0.0085
169459	29392	112328	8868	159848	54935	1526589	0.0086
169459	29392	112328	8868	159848	54935	1526589	0.0087
169459	29392	112328	8868	159848	54935	1526589	0.0088
169459	29392	112328	8868	159848	54935	1526589	0.0089
169459	29392	120407	8868	159848	65898	1507547	0.009
169459	29392	120407	8868	159848	65898	1507547	0.0091
169459	29392	120407	8868	159848	65898	1507547	0.0092
169459	29392	120407	16913	153510	65898	1505840	0.0093
169459	29392	120407	16913	153510	65898	1505840	0.0094
169459	29392	120407	16913	153510	65898	1505840	0.0095
169459	29392	120407	16913	153510	65898	1505840	0.0096
169459	29392	120407	16913	153510	65898	1505840	0.0097
169459	29392	120407	20106	150317	65898	1505840	0.0098
167888	40355	120407	13500	150317	54935	1505840	0.0099
169595	36922	120407	13500	148610	54935	1505840	0.01
157009	36922	120407	13500	148610	54935	1505840	0.0101
157009	36922	120407	13500	148610	72114	1488661	0.0102
157009	36922	120407	13500	148610	85590	1475185	0.0103
182658	36922	120407	13500	122961	85590	1475185	0.0104
182658	36922	120407	13500	122961	85590	1475185	0.0105
182658	36922	120407	13500	136817	97848	1449071	0.0106
179643	36922	120407	13500	136817	97848	1449071	0.0107
179643	36922	120407	13500	136817	97848	1449071	0.0108
213149	60373	96956	8669	103311	97848	1449071	0.0109
213149	60373	96956	8669	103311	97848	1449071	0.011
213149	60373	96956	8669	103311	112928	1433991	0.0111
213149	60373	96956	8669	103311	126586	1420333	0.0112
213149	60373	96956	25848	103311	109407	1420333	0.0113
213149	59778	96956	25848	103311	109407	1420333	0.0114
215367	59778	96956	25848	101093	109407	1420333	0.0115
215367	59778	96956	25848	101093	109407	1420333	0.0116
215367	59778	96956	25848	101093	109407	1420333	0.0117
215367	59778	96956	28967	101093	106288	1420333	0.0118
215367	59778	117202	25848	101093	106288	1400087	0.0119
215367	59778	126018	51651	75290	106288	1391271	0.012
215367	59778	126018	51651	75290	106288	1391271	0.0121
215367	59778	126018	51651	75290	106288	1391271	0.0122
215367	59778	126018	51651	75290	106288	1391271	0.0123
215367	59778	126018	51651	75290	106288	1391271	0.0124
215367	59778	138977	51651	75290	106288	1378312	0.0125
215367	59778	138977	51651	75290	106288	1378312	0.0126
215367	59778	138977	51651	75290	106288	1378312	0.0127
215367	59778	138977	51651	75290	106288	1378312	0.0128
215367	59778	138977	51651	75290	106288	1378312	0.0129
185462	59778	138977	51651	75290	106288	1378312	0.013
185462	59778	138977	51651	75290	106288	1378312	0.0131
185462	59778	138977	51651	75290	106288	1378312	0.0132
185462	59778	138977	51651	75290	106288	1378312	0.0133
185462	59778	138977	51651	75290	109788	1374812	0.0134
185462	59778	138977	51651	75290	109788	1374812	0.0135
185462	59778	138977	51651	75290	109788	1374812	0.0136
185462	59778	138977	51651	75290	109788	1374812	0.0137
185462	59778	138977	51651	75290	109788	1374812	0.0138
185462	59778	138977	51651	75290	109788	1374812	0.0139
185462	59778	145736	51651	75290	109788	1368053	0.014
185462	59778	145736	51651	75290	109788	1368053	0.0141
206276	59778	124922	51651	75290	109788	1368053	0.0142
206276	59778	124922	51651	75290	109788	1368053	0.0143
206276	73254	124922	51651	75290	96312	1368053	0.0144
206276	73254	124922	51651	75290	96312	1368053	0.0145
206276	73254	124922	51651	75290	96312	1368053	0.0146
206276	73254	124922	66731	75290	81232	1368053	0.0147
206276	73254	124922	66731	75290	81232	1368053	0.0148
206276	73254	124922	66731	75290	81232	1368053	0.0149
206276	73254	124922	66731	75290	81232	1368053	0.015
206276	73254	124922	76102	73581	73570	1368053	0.0151
243936	73254	94876	76102	73581	73570	1360439	0.0152
243936	73254	130186	76102	73581	73570	1325129	0.0153
237883	73254	130186	76102	73581	73570	1325129	0.0154
237883	73254	141672	76102	73581	73570	1313643	0.0155
244148	73254	141672	76102	67316	82128	1305085	0.0156
244148	73254	141672	83665	67316	74565	1305085	0.0157
244148	73254	141672	83665	67316	74565	1305085	0.0158
244148	73254	141672	83665	67316	74565	1305085	0.0159
244148	73254	141672	83665	67316	74565	1305085	0.016
244148	73254	141672	76003	67316	74565	1305085	0.0161
244148	73254	141672	76003	67316	74565	1305085	0.0162
244148	73254	141672	76003	67316	74565	1305085	0.0163
244148	73254	141672	67958	67316	74565	1305085	0.0164
244148	73254	141672	67958	67316	74565	1305085	0.0165
244148	73254	141672	67958	67316	84293	1295357	0.0166
244148	73254	141672	67958	67316	84293	1295357	0.0167
244148	73254	141672	67958	67316	84293	1295357	0.0168
244148	75692	141672	67958	67316	99920	1277292	0.0169
238838	75692	141672	67958	67316	99920	1277292	0.017
238838	85375	141672	67958	67316	90237	1277292	0.0171
265729	85375	141672	81814	26569	90237	1277292	0.0172
265729	84669	141672	81814	26569	90237	1277292	0.0173
265729	84669	141672	80105	26569	90237	1277292	0.0174
265729	84669	141672	80105	26569	90237	1277292	0.0175
265729	84669	141672	80105	26569	90237	1277292	0.0176
265729	84669	141672	80105	26569	90237	1277292	0.0177
265729	84669	141672	80105	26569	90237	1277292	0.0178
265729	84669	141672	98170	26569	72172	1277292	0.0179
265729	84669	141672	98170	26569	72172	1277292	0.018
265729	84669	141672	98170	26569	72172	1277292	0.0181
265729	84669	141672	98170	26569	72172	1277292	0.0182
265729	84669	141672	98170	26569	72172	1277292	0.0183
265729	84669	141672	98170	26569	72172	1277292	0.0184
265729	84669	142166	98170	26569	72172	1276798	0.0185
265729	104915	121920	98170	26569	72172	1276798	0.0186
265729	108705	121920	98170	26569	68382	1276798	0.0187
265729	108705	121920	98170	26569	68382	1276798	0.0188
265729	108705	121920	98170	26569	68382	1276798	0.0189
265729	108705	121920	98170	26569	68382	1276798	0.019
265729	108705	121920	98170	26569	68382	1276798	0.0191
265729	108705	121920	98170	26569	68382	1276798	0.0192
265729	108705	121920	98170	26569	68382	1276798	0.0193
265729	108705	121920	98170	26569	68382	1276798	0.0194
265729	108705	121920	98170	26569	68382	1276798	0.0195
265729	84874	121920	98170	26569	68382	1276798	0.0196
265729	84874	121920	98170	26569	68382	1276798	0.0197
265729	84874	121920	98170	26569	68382	1276798	0.0198
265729	84874	121920	98170	26569	68382	1276798	0.0199
265729	84874	127591	98170	26569	68382	1271127	0.02
265729	84874	127591	98170	26569	68382	1271127	0.0201
265729	84874	127591	98170	26569	68382	1271127	0.0202
265729	84874	127591	98170	26569	68382	1271127	0.0203
265729	84874	127591	98170	26569	78432	1261077	0.0204
265729	84874	127591	98170	26569	78432	1261077	0.0205
265729	97132	127591	98170	27233	77069	1249518	0.0206
265729	97132	127591	98170	27233	77069	1249518	0.0207
265729	97132	127591	98170	27233	77069	1249518	0.0208
265729	97132	127591	98170	27233	77069	1249518	0.0209
265729	97132	127591	98170	27233	77069	1249518	0.021
265729	97132	127591	98170	27233	77069	1249518	0.0211
265729	97132	127591	98170	27233	77069	1249518	0.0212
265729	97132	127591	98170	27233	77069	1249518	0.0213
265729	87449	127591	98170	27233	77069	1249518	0.0214
284544	87449	127591	98170	6711	77069	1249518	0.0215
284544	87449	127591	98170	6711	77069	1249518	0.0216
284544	87449	127591	98170	6711	77069	1249518	0.0217
284544	87449	127591	98170	6711	77069	1249518	0.0218
284544	63998	127591	98170	6711	77069	1249518	0.0219
278279	75484	116105	98170	6711	77069	1249518	0.022
278279	75484	116105	98170	6711	77069	1249518	0.0221
278279	75484	116105	98170	6711	77069	1249518	0.0222
278279	75484	116105	80991	6711	77069	1249518	0.0223
278279	75484	116105	80991	6711	77069	1249518	0.0224
278279	75484	116105	80991	6711	77069	1249518	0.0225
278279	75484	116105	80991	6711	77069	1249518	0.0226
278279	75484	116105	80991	6711	77069	1249518	0.0227
278279	88443	103146	80991	6711	77069	1249518	0.0228
278279	88443	103146	80991	6711	77069	1249518	0.0229
278279	88443	103146	80991	6711	77069	1249518	0.023
278279	88443	103146	65911	6711	77069	1249518	0.0231
278279	88443	103146	65911	6711	77069	1249518	0.0232
278279	88443	134206	65911	6711	77069	1218458	0.0233
278279	88443	134206	65911	6711	77069	1218458	0.0234
259399	88443	134206	65911	6711	77069	1218458	0.0235
259399	88443	134206	65911	6711	77069	1218458	0.0236
259399	88443	134206	65911	6711	84599	1210928	0.0237
259399	88443	134206	65911	6711	84599	1210928	0.0238
259399	88443	134206	65911	6711	84599	1210928	0.0239
232508	88443	134206	65911	6711	84599	1210928	0.024
232508	86005	134206	65911	6711	84599	1210928	0.0241
232508	86005	134206	65911	6711	84599	1210928	0.0242
247618	86005	119096	65911	6711	89147	1206380	0.0243
247618	86005	119096	65911	6711	92666	1202861	0.0244
247618	86005	119096	65911	6711	92666	1202861	0.0245
247618	86005	119096	65911	6711	92666	1202861	0.0246
247618	86005	119096	65911	6711	92666	1202861	0.0247
247618	86005	119096	65911	6711	92666	1202861	0.0248
247618	86005	119096	65911	6711	92666	1202861	0.0249
247618	86005	119096	65911	6711	92666	1202861	0.025
247618	86005	119096	65911	6711	92666	1202861	0.0251
247618	86005	119096	65911	6711	92666	1202861	0.0252
247618	86005	119096	65911	6711	92666	1202861	0.0253
247618	86005	119096	40108	6711	92666	1202861	0.0254
247618	86005	119096	40108	6711	92666	1202861	0.0255
247618	86005	119096	40108	6711	92666	1202861	0.0256
247618	86005	119096	40108	6711	92666	1202861	0.0257
247618	86005	119096	40108	6711	92666	1202861	0.0258
247618	86005	119096	40108	6711	92666	1202861	0.0259
247618	86005	119096	40108	6711	92666	1202861	0.026
247618	97916	106358	40108	6711	92666	1202861	0.0261
247618	97916	106358	40108	6711	92666	1202861	0.0262
247618	97916	106358	40108	6711	92666	1202861	0.0263
247618	97916	106358	40108	6711	92666	1202861	0.0264
247618	97916	106358	40108	6711	92666	1202861	0.0265
247618	97916	137341	40108	6711	92666	1171878	0.0266
247618	105530	129727	40108	6711	92666	1171878	0.0267
247618	105530	129727	40108	6711	92666	1171878	0.0268
247618	105530	129727	40108	6711	92666	1171878	0.0269
247618	119188	129727	40108	6711	79008	1171878	0.027
247618	119188	129727	40108	6711	79008	1171878	0.0271
247618	119188	129727	40108	6711	79008	1171878	0.0272
247618	119188	129727	40108	6711	79008	1171878	0.0273
247618	119188	129727	40108	6711	79008	1171878	0.0274
247618	119188	129727	40108	6711	79008	1171878	0.0275
247618	119188	129727	40108	6711	79008	1171878	0.0276
247618	119188	129727	40108	6711	79008	1171878	0.0277
247618	119188	129727	40108	6711	79008	1171878	0.0278
247618	119188	129727	40108	6711	79008	1171878	0.0279
247618	119188	129727	32545	6711	79008	1171878	0.028
247618	119188	129727	32545	6711	79008	1171878	0.0281
247618	119188	129727	32545	6711	79008	1171878	0.0282
247618	119188	129727	32545	6711	79008	1171878	0.0283
247618	119188	129727	32545	6711	79008	1171878	0.0284
247618	119188	129727	32545	6711	79008	1171878	0.0285
247618	119188	129727	32545	6711	79008	1171878	0.0286
247618	119188	129727	32545	6711	79008	1171878	0.0287
247618	119188	129727	32545	6711	79008	1171878	0.0288
247618	119188	129727	32545	6711	79008	1171878	0.0289
247618	128004	120911	32545	6711	79008	1171878	0.029
247618	128004	120911	32545	6711	79008	1171878	0.0291
247618	128004	120911	32545	6711	79008	1171878	0.0292
247618	128004	120911	32545	6711	79008	1171878	0.0293
247618	128004	120911	32545	6711	79008	1171878	0.0294
247618	128004	120911	32545	6711	79008	1171878	0.0295
247618	134763	145862	32545	6711	79008	1140168	0.0296
247618	134763	145862	32545	6711	79008	1140168	0.0297
247618	134763	145862	32545	6711	79008	1140168	0.0298
247618	135664	145862	32545	6711	78107	1140168	0.0299
247618	135664	145862	32545	6711	78107	1140168	0.03
214112	135664	145862	32545	6711	84238	1134037	0.0301
214112	135664	145862	32545	6711	84238	1134037	0.0302
214112	135664	145862	32545	6711	84238	1134037	0.0303
214112	135664	165842	32545	6711	84238	1114057	0.0304
214112	135664	165842	14480	6711	84238	1114057	0.0305
214112	135664	165842	14480	6711	84238	1114057	0.0306
214112	135664	165842	14480	6711	84238	1114057	0.0307
214112	135664	165842	14480	6711	84238	1114057	0.0308
214112	135664	165842	14480	6711	84238	1114057	0.0309
214112	135664	165842	14480	6711	84238	1114057	0.031
214112	135664	165842	14480	6711	84238	1114057	0.0311
214112	135664	165842	14480	6711	84238	1114057	0.0312
214112	135664	165842	14480	6711	84238	1114057	0.0313
214112	135664	165842	14480	6711	84238	1114057	0.0314
214112	135664	165842	14480	6711	84238	1114057	0.0315
214860	135664	165094	14480	6711	84238	1114057	0.0316
214860	135664	165094	14480	6711	84238	1114057	0.0317
214860	128905	165094	14480	6711	84238	1114057	0.0318
214860	128905	165094	14480	6711	84238	1114057	0.0319
214860	128905	165094	14480	6711	84238	1114057	0.032
214860	128905	165094	14480	6711	84238	1114057	0.0321
214860	128905	165094	14480	6711	84238	1114057	0.0322
214860	128905	190916	14480	6711	84238	1088235	0.0323
214860	128905	190916	14480	6711	84238	1088235	0.0324
214860	128905	190916	14480	6711	84238	1088235	0.0325
214860	128905	190916	14480	6711	84238	1088235	0.0326
214860	128905	190916	14480	6711	84238	1088235	0.0327
214860	128905	190916	14480	6711	84238	1088235	0.0328
214860	128905	190916	14480	6711	84238	1088235	0.0329
214860	128905	190916	14480	6711	84238	1088235	0.033
214860	128905	190916	14480	6711	84238	1088235	0.0331
214860	128905	193528	14480	6711	84238	1085623	0.0332
214860	128905	193528	14480	6711	84238	1085623	0.0333
214860	128905	193528	14480	6711	84238	1085623	0.0334
199750	128905	217352	14480	6711	84238	1061799	0.0335
199750	137463	217352	14480	6711	75680	1061799	0.0336
199750	137463	217352	14480	6711	75680	1061799	0.0337
201557	137463	215545	14480	6711	75680	1061799	0.0338
201557	137463	215545	624	6711	75680	1061799	0.0339
201557	137463	232694	624	6711	75680	1044650	0.034
201557	137463	232694	624	6711	75680	1044650	0.0341
201557	137463	260666	624	6711	75680	1016678	0.0342
201557	137463	260666	624	6711	75680	1016678	0.0343
201557	137463	260666	624	6711	75680	1016678	0.0344
201557	137463	260666	624	6711	75680	1016678	0.0345
201557	137463	260666	624	6711	75680	1016678	0.0346
201557	137463	260666	624	6711	75680	1016678	0.0347
201557	137463	260666	624	6711	75680	1016678	0.0348
201557	137463	260666	624	6711	75680	1016678	0.0349
201557	137463	260666	624	6711	75680	1016678	0.035
201557	125205	260666	624	6711	75680	1016678	0.0351
201557	125205	293578	624	6711	75680	983766	0.0352
201557	125205	293578	624	6711	75680	983766	0.0353
201557	125205	293578	624	6711	75680	983766	0.0354
201557	125205	293578	624	6711	75680	983766	0.0355
201557	125205	293578	624	6711	75680	983766	0.0356
201557	125205	293578	624	6711	75680	983766	0.0357
201557	125205	293578	624	6711	75680	983766	0.0358
201557	125205	293578	624	6711	75680	983766	0.0359
201557	125205	293578	624	6711	78142	981304	0.036
201557	125205	293578	624	6711	78142	981304	0.0361
201557	125205	293578	624	6711	78142	981304	0.0362
201557	125205	293578	624	6711	78142	981304	0.0363
175908	125205	293578	624	6711	78142	981304	0.0364
175908	125205	293578	624	6711	78142	981304	0.0365
175908	125205	293578	624	6711	78142	981304	0.0366
175908	121415	293578	624	6711	78142	981304	0.0367
175908	121415	293578	624	6711	78142	981304	0.0368
175908	121415	293578	624	6711	78142	981304	0.0369
175908	121415	293578	624	6711	78142	981304	0.037
175908	121415	293578	624	6711	78142	981304	0.0371
175908	121415	293578	624	6711	78142	981304	0.0372
175908	121415	293578	624	6711	78142	981304	0.0373
175908	121415	293578	1002	6333	78142	981304	0.0374
175908	121415	293578	1002	6333	81418	978028	0.0375
175908	112599	273598	1002	6333	81418	978028	0.0376
175908	112599	273598	1002	6333	81418	978028	0.0377
175908	112599	273598	1002	6333	85934	973512	0.0378
175908	112599	273598	1002	6333	85934	973512	0.0379
175908	112599	273598	1002	6333	85934	973512	0.038
175908	112599	291380	1002	6333	85934	955730	0.0381
175908	112599	291380	1002	6333	85934	955730	0.0382
175908	112599	291380	1002	6333	85934	955730	0.0383
175908	112599	291380	1002	6333	85934	955730	0.0384
145952	112599	291380	1002	6333	85934	955730	0.0385
145952	112599	291380	1002	6333	85934	955730	0.0386
145952	112599	291380	1002	6333	85934	955730	0.0387
145952	112599	291380	1002	6333	85934	955730	0.0388
145952	112599	291380	1002	6333	85934	955730	0.0389
145952	112599	291380	1002	6333	85934	955730	0.039
145952	112599	291380	1002	6333	85934	955730	0.0391
145952	123494	291380	1002	6333	75039	955730	0.0392
145952	123494	291380	1002	6333	75039	955730	0.0393
145952	123494	291380	1002	6333	75039	955730	0.0394
145952	123494	291380	1002	6333	75039	955730	0.0395
145952	123494	291380	1002	6333	75039	955730	0.0396
145952	123494	291380	1002	6333	75039	955730	0.0397
145952	123494	291380	1002	6333	75039	955730	0.0398
145952	123494	291380	1002	6333	75039	955730	0.0399
145952	123494	291380	1002	6333	75039	955730	0.04
145952	123494	291380	1002	6333	75039	955730	0.0401
145952	123494	291380	1002	6333	75039	955730	0.0402
145952	123494	291380	1002	6333	75039	955730	0.0403
145952	123494	291380	1002	6333	75039	955730	0.0404
145952	123494	291380	1002	6333	75039	955730	0.0405
145952	123494	291380	1002	6333	75039	955730	0.0406
145952	123494	291380	1002	6333	75039	955730	0.0407
145952	123494	291380	1002	6333	75039	955730	0.0408
145952	123494	291380	1002	6333	75039	955730	0.0409
145952	123494	291380	1002	6333	75039	955730	0.041
145952	123494	291380	1002	6333	75039	955730	0.0411
145952	123494	291380	1002	6333	75039	955730	0.0412
145952	123494	291380	624	6333	75039	955730	0.0413
145952	103248	291380	624	6333	75039	955730	0.0414
145952	103248	291380	624	6333	75039	955730	0.0415
145952	103248	291380	624	6333	75039	955730	0.0416
145952	103248	291380	1288	5669	75039	955730	0.0417
145952	103248	291380	1288	5669	75039	955730	0.0418
145952	103248	291380	1288	5669	75039	955730	0.0419
145952	103248	291380	1288	5669	75039	955730	0.042
181262	103248	256070	1288	5669	75039	955730	0.0421
181262	103248	256070	1288	5669	75039	955730	0.0422
181262	103248	256070	1288	5669	75039	955730	0.0423
181262	103248	256070	1288	5669	75039	955730	0.0424
181262	103248	256070	1288	5669	75039	955730	0.0425
207084	103248	230248	1288	5669	75039	955730	0.0426
207084	103248	230248	1288	5669	75039	955730	0.0427
207084	103248	230248	1288	5669	75039	955730	0.0428
207084	103248	230248	1288	5669	75039	955730	0.0429
207084	103248	230248	1288	5669	75039	955730	0.043
207084	103248	230248	1288	5669	75039	955730	0.0431
207084	134231	199265	1288	5669	75039	955730	0.0432
207084	134231	199265	1288	5669	75039	955730	0.0433
207084	134231	199265	1288	5669	75039	955730	0.0434
207084	134231	199265	1288	5669	75039	955730	0.0435
207084	134231	199265	1288	5669	75039	955730	0.0436
207084	134231	199265	1288	5669	75039	955730	0.0437
207084	134231	199265	1288	5669	75039	955730	0.0438
207084	134231	199265	1288	5669	75039	955730	0.0439
207084	134231	199265	1288	5669	75039	955730	0.044
207084	134231	199265	1288	5669	75039	955730	0.0441
207084	134231	199265	1288	5669	75039	955730	0.0442
207084	134231	199265	1288	5669	75039	955730	0.0443
207084	134231	199265	624	5669	75039	955730	0.0444
207084	134231	199265	624	5669	75039	955730	0.0445
207084	134231	199265	624	5669	75039	955730	0.0446
207084	134231	199963	624	5669	75039	955032	0.0447
207084	120573	199963	624	5669	75039	955032	0.0448
207084	120573	199963	624	5669	75039	955032	0.0449
212753	120573	199963	624	0	75039	955032	0.045
212753	120573	215727	624	0	75039	939268	0.0451
212753	120573	215727	624	0	75039	939268	0.0452
212753	120573	215727	624	0	75039	939268	0.0453
212753	120573	215727	624	0	75039	939268	0.0454
212753	120573	215727	624	0	75039	939268	0.0455
212753	120573	215727	624	0	75039	939268	0.0456
212753	120573	215727	624	0	75039	939268	0.0457
212753	120573	215727	624	0	75039	939268	0.0458
212753	120573	215727	624	0	75039	939268	0.0459
212753	120573	215727	624	0	75039	939268	0.046
212753	120573	215727	624	0	75039	939268	0.0461
212753	120573	215727	624	0	75039	939268	0.0462
212753	120573	215727	624	0	75039	939268	0.0463
212753	120573	215727	624	0	75039	939268	0.0464
212753	120573	215727	624	0	75039	939268	0.0465
212753	120573	215727	624	0	75039	939268	0.0466
212753	120573	215727	624	0	75039	939268	0.0467
212753	120573	215727	624	0	75039	939268	0.0468
212753	120573	215727	624	0	75039	939268	0.0469
212753	120573	215727	624	0	75039	939268	0.047
212753	120573	215727	624	1913	75039	937355	0.0471
212753	120573	215727	624	1913	78316	934078	0.0472
212753	120573	215727	624	1913	78316	934078	0.0473
212753	120573	215727	624	1913	78316	934078	0.0474
212753	120573	215727	624	1913	78316	934078	0.0475
212753	120573	215727	624	1913	78316	934078	0.0476
212753	120573	215727	624	1913	78316	934078	0.0477
212753	120573	215727	624	1913	78316	934078	0.0478
212753	120573	215727	624	1913	78316	934078	0.0479
212753	120573	215727	624	1913	78316	934078	0.048
212753	120573	215727	624	1913	78316	934078	0.0481
212753	120573	215727	624	1913	78316	934078	0.0482
212753	120573	215727	624	1913	78316	934078	0.0483
212753	120573	215727	624	1913	78316	934078	0.0484
212753	120573	215727	624	1913	78316	934078	0.0485
212753	120573	215727	624	1913	78316	934078	0.0486
213247	120573	215233	624	1913	78316	934078	0.0487
213247	120573	215233	624	1913	78316	934078	0.0488
213247	120573	215233	624	1913	78316	934078	0.0489
213247	120573	215233	624	1913	78316	934078	0.049
213247	120573	215233	624	1913	78316	934078	0.0491
213247	120573	215233	624	1913	78316	934078	0.0492
213247	120800	215233	624	1913	78089	934078	0.0493
213247	120800	215233	624	1913	78089	934078	0.0494
213247	120800	215233	624	1913	78089	934078	0.0495
213247	120800	215233	624	1913	78089	934078	0.0496
213247	120800	215233	624	1913	85436	926731	0.0497
213247	120800	215233	624	1913	85436	926731	0.0498
213247	120800	215233	624	1913	85436	926731	0.0499
213247	120800	215233	624	1913	85436	926731	0.05
213247	120800	215233	624	1913	85436	926731	0.0501
213247	120800	215233	624	1913	85436	926731	0.0502
213247	120800	215233	624	1913	85436	926731	0.0503
213247	120800	215233	624	1913	85436	926731	0.0504
213247	120800	215233	624	1913	85436	926731	0.0505
213247	120800	237432	624	1913	85436	904532	0.0506
213247	120800	237432	624	1913	85436	904532	0.0507
213247	120800	237432	624	1913	85436	904532	0.0508
213247	120800	237432	624	1913	85436	904532	0.0509
213247	120800	237432	624	1913	85436	904532	0.051
213247	120800	237432	624	1913	85436	904532	0.0511
213247	108062	237432	10352	1913	75708	904532	0.0512
211440	108062	237432	10352	1913	75708	904532	0.0513
211440	108062	237432	10352	1913	75708	904532	0.0514
211440	108062	237432	10352	1913	75708	904532	0.0515
211440	108062	237432	10352	1913	75708	904532	0.0516
211440	108062	237432	10352	1913	75708	904532	0.0517
211440	108062	237432	10352	1913	75708	904532	0.0518
211440	108062	237432	10352	1913	75708	904532	0.0519
211440	108062	237432	10352	1913	75708	904532	0.052
211440	108062	237432	10352	1913	75708	904532	0.0521
211440	108062	237432	10352	1913	75708	904532	0.0522
211440	108062	237432	10352	1913	75708	904532	0.0523
211440	108062	237432	10352	1913	75708	904532	0.0524
211440	108062	237432	10352	1913	75708	904532	0.0525
244352	108062	204520	10352	1913	75708	904532	0.0526
244352	108062	204520	10352	1913	75708	904532	0.0527
244352	97099	204520	10352	1913	75708	904532	0.0528
244352	97099	204520	10352	1913	75708	904532	0.0529
244352	97099	204520	10352	1913	75708	904532	0.053
244352	97099	204520	10352	1913	75708	904532	0.0531
244352	97099	204520	10352	1913	75708	904532	0.0532
244352	97099	204520	624	1913	75708	904532	0.0533
244352	97099	204520	624	1913	75708	904532	0.0534
244352	99711	201908	624	1913	75708	904532	0.0535
244352	99711	201908	624	1913	75708	904532	0.0536
244352	99711	201908	624	1913	75708	904532	0.0537
244352	99711	201908	624	1913	75708	904532	0.0538
244352	99711	201908	624	1913	75708	904532	0.0539
244352	99711	201908	624	1913	75708	904532	0.054
244352	99711	201908	624	1913	75708	904532	0.0541
252431	99711	193829	624	1913	75708	904532	0.0542
252431	99711	193829	624	1913	75708	904532	0.0543
251683	99711	193829	624	1913	75708	904532	0.0544
251683	99711	193829	624	1913	75708	904532	0.0545
251683	99711	193829	624	1913	75708	904532	0.0546
251683	99711	193829	624	1913	75708	904532	0.0547
251683	99711	193829	624	1913	75708	904532	0.0548
251683	99711	193829	624	1913	75708	904532	0.0549
251683	99711	193829	624	1913	75708	904532	0.055
251683	99711	193829	624	1913	75708	904532	0.0551
251683	99711	193829	624	1913	75708	904532	0.0552
251683	99711	193829	624	1913	75708	904532	0.0553
223082	99711	193829	624	1913	75708	904532	0.0554
223082	99711	193829	624	1913	75708	904532	0.0555
223082	99711	193829	624	1913	75708	904532	0.0556
223082	99711	193829	624	1913	75708	904532	0.0557
223082	99711	193829	624	1913	75708	904532	0.0558
223082	99711	193829	624	1913	75708	904532	0.0559
223082	99711	193829	624	1913	75708	904532	0.056
223082	99711	193829	624	1913	75708	904532	0.0561
223082	99711	193829	624	1913	75708	904532	0.0562
223082	99711	193829	624	1913	75708	904532	0.0563
223082	99711	193829	624	1913	75708	904532	0.0564
223082	99711	193829	624	1913	75708	904532	0.0565
223082	99711	207832	0	1913	75708	890529	0.0566
223082	99711	207832	0	1913	75708	890529	0.0567
223082	99711	207832	0	1913	75708	890529	0.0568
223082	99711	207832	0	1913	75708	890529	0.0569
223082	99711	207832	0	7732	75708	884710	0.057
223082	99711	207832	0	7732	75708	884710	0.0571
223082	99711	207832	0	7732	81927	878491	0.0572
223082	99711	207832	0	7732	81927	878491	0.0573
223082	99711	207832	0	7732	81927	878491	0.0574
223082	99711	207832	0	7732	81927	878491	0.0575
223082	105382	202161	0	7732	81927	878491	0.0576
201786	105382	202161	0	7732	81927	878491	0.0577
201786	105382	202161	0	7732	81927	878491	0.0578
201786	105382	202161	0	7732	81927	878491	0.0579
201786	105382	222946	0	7732	81927	857706	0.058
201786	105382	227649	0	7732	81927	853003	0.0581
201786	105382	227649	0	7732	81927	853003	0.0582
201786	105382	227649	0	7732	81927	853003	0.0583
201786	105382	227649	0	7732	81927	853003	0.0584
201786	108901	227649	0	7732	78408	853003	0.0585
201786	108901	227649	0	7732	78408	853003	0.0586
201786	108901	227649	0	7732	78408	853003	0.0587
201786	108901	227649	0	7732	78408	853003	0.0588
201786	108901	227649	0	7732	78408	853003	0.0589
201786	108901	227649	0	7732	78408	853003	0.059
201786	108901	227649	0	7732	78408	853003	0.0591
201786	108901	227649	0	7732	78408	853003	0.0592
201786	108901	227649	0	7732	78408	853003	0.0593
201786	108901	227649	0	7732	78408	853003	0.0594
201786	108901	245274	0	7732	78408	835378	0.0595
201786	108901	245274	0	7732	78408	835378	0.0596
201786	108901	245274	0	7732	78408	835378	0.0597
201786	108901	245274	0	7732	78408	835378	0.0598
201786	108901	245274	0	7732	78408	835378	0.0599
201786	108901	245274	0	7732	78408	835378	0.06
201786	108901	245274	0	7732	78408	835378	0.0601
201786	108901	245274	0	7732	78408	835378	0.0602
201786	108901	245274	0	7732	78408	835378	0.0603
201786	108901	245274	12696	7732	65712	835378	0.0604
201786	108901	245274	12696	7732	65712	835378	0.0605
201786	108000	245274	12696	7732	65712	835378	0.0606
201786	108000	245274	12696	7732	65712	835378	0.0607
201786	108000	245274	12696	7732	65712	835378	0.0608
201786	108000	245274	12696	7732	65712	835378	0.0609
201786	108000	245274	12696	7732	65712	835378	0.061
196117	108000	245274	12696	7732	65712	835378	0.0611
196117	108000	245274	12696	7732	65712	835378	0.0612
196117	108000	245274	12696	7732	65712	835378	0.0613
196117	108000	245274	12696	7732	65712	835378	0.0614
196117	108000	245274	12696	7732	65712	835378	0.0615
196117	108000	245274	12696	7732	65712	835378	0.0616
196117	108000	245274	12696	7732	65712	835378	0.0617
196117	108000	245274	12696	7732	65712	835378	0.0618
196117	108000	245274	12696	7732	65712	835378	0.0619
196117	108000	245274	12696	7732	65712	835378	0.062
196117	108000	245274	12696	7732	65712	835378	0.0621
196117	108000	245274	12696	7732	65712	835378	0.0622
196117	108000	245274	12696	7732	65712	835378	0.0623
196117	108000	245274	12696	7732	65712	835378	0.0624
196117	108000	245274	12696	7732	65712	835378	0.0625
196117	108000	245274	12696	7732	65712	835378	0.0626
196117	108000	245274	12696	7732	65712	835378	0.0627
196117	108000	245274	12696	7732	65712	835378	0.0628
196117	108000	245274	12696	7732	65712	835378	0.0629
196117	108000	245274	12696	7732	65712	835378	0.063
196117	108000	245274	12696	7732	65712	835378	0.0631
196117	108000	245274	12696	7732	65712	835378	0.0632
196117	108000	245274	12696	7732	65712	835378	0.0633
196117	108000	245274	12696	7732	65712	835378	0.0634
196117	108000	245274	12696	7732	65712	835378	0.0635
196117	108000	245274	12696	7732	65712	835378	0.0636
196117	108000	245274	12696	7732	65712	835378	0.0637
196117	108000	245274	12696	7732	65712	835378	0.0638
196117	108000	245274	12696	7732	65712	835378	0.0639
196117	108000	245274	12696	7732	65712	835378	0.064
196117	108000	245274	12696	7732	65712	835378	0.0641
196117	108000	245274	12696	7732	65712	835378	0.0642
196117	108000	245274	12696	7732	65712	835378	0.0643
196117	108698	244576	12696	7732	65712	835378	0.0644
196117	108698	244576	12696	7732	65712	835378	0.0645
196117	116228	244576	12696	7732	58182	835378	0.0646
196117	116228	244576	12696	7732	58182	835378	0.0647
196117	116228	244576	12696	7732	58182	835378	0.0648
196117	116228	244576	12696	7732	58182	835378	0.0649
196117	116228	244576	12696	7732	58182	835378	0.065
196117	116228	244576	12696	7732	58182	835378	0.0651
196117	116228	244576	12696	7732	58182	835378	0.0652
227177	116228	213516	12696	7732	58182	835378	0.0653
227177	116228	213516	12696	7732	58182	835378	0.0654
227177	116228	213516	12696	7732	58182	835378	0.0655
227177	116228	213516	12696	7732	58182	835378	0.0656
227177	116228	213516	12696	7732	58182	835378	0.0657
227177	116228	213516	12696	7732	58182	835378	0.0658
227177	116228	213516	12696	7732	58182	835378	0.0659
227177	116228	213516	12696	7732	58182	835378	0.066
227177	116228	213516	12696	7732	58182	835378	0.0661
227177	116228	213516	12696	7732	58182	835378	0.0662
227177	116228	213516	12696	7732	58182	835378	0.0663
227177	116228	213516	12696	7732	58182	835378	0.0664
227177	116228	213516	12696	7732	58182	835378	0.0665
227177	116228	213516	12696	7732	58182	835378	0.0666
227177	116228	213516	12696	7732	58182	835378	0.0667
227177	116228	213516	12696	7732	58182	835378	0.0668
227177	116228	213516	12696	7732	58182	835378	0.0669
227177	116228	213516	12696	7732	58182	835378	0.067
227177	116228	213516	12696	7732	58182	835378	0.0671
227177	116228	213516	12696	7732	58182	835378	0.0672
227177	116228	213516	12696	7732	58182	835378	0.0673
227177	116228	213516	12696	7732	58182	835378	0.0674
227177	116228	213516	12696	7732	58182	835378	0.0675
227177	116228	213516	12696	7732	58182	835378	0.0676
227177	116228	213516	12696	7732	58182	835378	0.0677
227177	116228	213516	12696	7732	58182	835378	0.0678
227177	116228	213516	12696	7732	58182	835378	0.0679
227177	116228	213516	12696	7732	58182	835378	0.068
227177	116228	213516	12696	7732	58182	835378	0.0681
227177	116228	213516	12696	7732	58182	835378	0.0682
227177	116228	213516	12696	7732	58182	835378	0.0683
227177	116228	213516	12696	7732	58182	835378	0.0684
227177	116228	213516	12696	7732	58182	835378	0.0685
227177	116228	213516	12696	7732	58182	835378	0.0686
227177	116228	213516	12696	7732	58182	835378	0.0687
227177	116228	213516	12696	7732	58182	835378	0.0688
227177	116228	213516	12696	7732	58182	835378	0.0689
227177	116228	213516	12696	7732	58182	835378	0.069
227177	116228	213516	12696	7732	58182	835378	0.0691
227177	116228	213516	12696	7732	58182	835378	0.0692
227177	116228	213516	12696	7732	58182	835378	0.0693
227177	116228	213516	12696	7732	58182	835378	0.0694
227177	116228	213516	12696	7732	58182	835378	0.0695
227177	116228	219096	12696	7732	58182	829798	0.0696
227177	116228	219096	12696	7732	58182	829798	0.0697
227177	116228	219096	12696	7732	58182	829798	0.0698
227177	116228	219096	12696	7732	58182	829798	0.0699
227177	116228	219096	12696	7732	58182	829798	0.07
227177	116228	219096	12696	7732	58182	829798	0.0701
227177	116228	219096	12696	7732	58182	829798	0.0702
227177	116228	219096	12696	7732	58182	829798	0.0703
227177	116228	219096	12696	7732	58182	829798	0.0704
227177	116228	219096	12696	7732	58182	829798	0.0705
227177	116228	219096	12696	7732	58182	829798	0.0706
227177	116228	219096	12696	7732	58182	829798	0.0707
227177	116228	219096	12696	7732	58182	829798	0.0708
227177	116228	219096	12696	7732	58182	829798	0.0709
227177	116228	219096	12696	7732	58182	829798	0.071
227177	116228	219096	12696	7732	58182	829798	0.0711
227177	116228	219096	12696	7732	58182	829798	0.0712
227177	116228	219096	12696	7732	58182	829798	0.0713
227177	116228	234100	12696	7732	58182	814794	0.0714
227177	116228	234100	12696	7732	58182	814794	0.0715
227177	116228	234100	12696	7732	73372	799604	0.0716
227177	116228	234100	12696	7732	73372	799604	0.0717
227177	116228	234100	12696	7732	73372	799604	0.0718
227177	116228	234100	12696	7732	73372	799604	0.0719
227177	116228	234100	12696	7732	73372	799604	0.072
227177	116228	234100	12696	7732	73372	799604	0.0721
258887	116228	202390	12696	7732	73372	799604	0.0722
258887	116228	202390	12696	7732	73372	799604	0.0723
258887	116228	202390	12696	7732	73372	799604	0.0724
258887	116228	202390	12696	7732	73372	799604	0.0725
258887	116228	206984	12696	7732	73372	795010	0.0726
258887	116228	206984	12696	7732	73372	795010	0.0727
258887	116228	206984	12696	7732	73372	795010	0.0728
258887	116228	206984	12696	7732	73372	795010	0.0729
258887	116228	206984	12696	7732	73372	795010	0.073
258887	116228	206984	12696	7732	73372	795010	0.0731
258887	116228	206984	12696	7732	73372	795010	0.0732
258887	116228	206984	12696	7732	73372	795010	0.0733
258887	116228	206984	12696	7732	73372	795010	0.0734
258887	116228	206984	12696	7732	73372	795010	0.0735
258887	116228	206984	12696	7732	73372	795010	0.0736
258887	116228	206984	12696	7732	73372	795010	0.0737
258887	116228	206984	12696	7732	73372	795010	0.0738
258887	116228	206984	12696	7732	73372	795010	0.0739
258887	116228	206984	12696	7732	73372	795010	0.074
258887	116228	206984	12696	7732	73372	795010	0.0741
233065	116228	206984	12696	7732	73372	795010	0.0742
233065	116228	206984	12696	7732	73372	795010	0.0743
233065	116228	206984	12696	7732	73372	795010	0.0744
233065	116228	206984	12696	7732	73372	795010	0.0745
233065	116228	206984	12696	7732	73372	795010	0.0746
233065	116228	206984	12696	7732	73372	795010	0.0747
233065	116228	206984	12696	7732	73372	795010	0.0748
233065	116228	206984	12696	7732	73372	795010	0.0749
233065	116228	206984	12696	7732	73372	795010	0.075
233065	108614	206984	12696	7732	73372	795010	0.0751
233065	108614	206984	12696	7732	73372	795010	0.0752
233065	108614	206984	12696	7732	73372	795010	0.0753
233065	108614	206984	12696	7732	73372	795010	0.0754
233065	108614	206984	12696	7732	73372	795010	0.0755
233065	108614	206984	12696	7732	73372	795010	0.0756
233065	108614	206984	12696	7732	73372	795010	0.0757
233065	108614	206984	12696	7732	73372	795010	0.0758
233065	108614	206984	12696	7732	73372	795010	0.0759
233065	108614	218513	12696	7732	73372	783481	0.076
233065	108614	218513	12696	7732	73372	783481	0.0761
233065	108614	218513	12696	7732	73372	783481	0.0762
233065	108614	218513	12696	7732	73372	783481	0.0763
233065	108614	218513	12696	7732	73372	783481	0.0764
233065	108614	218513	12696	7732	73372	783481	0.0765
233065	108614	218513	12696	7732	73372	783481	0.0766
233065	108614	218513	12696	7732	73372	783481	0.0767
233065	108614	218513	12696	7732	73372	783481	0.0768
233065	108614	218513	12696	7732	73372	783481	0.0769
233065	108614	218513	12696	7732	73372	783481	0.077
233065	108614	218513	12696	7732	73372	783481	0.0771
233065	108614	218513	12696	7732	73372	783481	0.0772
233065	108614	218513	12696	7732	73372	783481	0.0773
233065	108614	218513	12696	7732	73372	783481	0.0774
233065	108614	218513	12696	7732	73372	783481	0.0775
233065	108614	218513	12696	14046	73372	777167	0.0776
233065	108614	218513	12696	14046	73372	777167	0.0777
233065	108614	218513	12696	14046	73372	777167	0.0778
233065	108614	218513	12696	14046	73372	777167	0.0779
233065	108614	218513	12696	14046	73372	777167	0.078
233065	108614	218513	12696	14046	73372	777167	0.0781
233065	108614	218513	12696	14046	73372	777167	0.0782
233065	108614	218513	12696	14046	73372	777167	0.0783
233065	108614	218513	12696	14046	73372	777167	0.0784
233065	108614	218513	12696	14046	73372	777167	0.0785
233065	108614	218513	12696	14046	73372	777167	0.0786
233065	108614	218513	12696	14046	73372	777167	0.0787
233065	115961	218513	12696	14046	66025	777167	0.0788
233065	115961	218513	12696	14046	66025	777167	0.0789
233065	115961	218513	12696	14046	66025	777167	0.079
233065	115961	218513	12696	14046	66025	777167	0.0791
233065	115961	218513	12696	14046	66025	777167	0.0792
233065	115961	218513	12696	14046	66025	777167	0.0793
233065	115961	218513	12696	14046	66025	777167	0.0794
233065	115961	218513	12696	14046	66025	777167	0.0795
233065	115961	218513	12696	14046	66025	777167	0.0796
233065	115961	218513	12696	14046	66025	777167	0.0797
233065	115961	218513	12696	14046	66025	777167	0.0798
248829	115961	202749	12696	14046	66025	777167	0.0799
248829	115961	202749	12696	14046	66025	777167	0.08
248829	115961	202749	12696	14046	66025	777167	0.0801
248829	115961	202749	12696	14046	66025	777167	0.0802
248829	115961	202749	12696	14046	66025	777167	0.0803
248829	115961	202749	12696	14046	66025	777167	0.0804
248829	115961	202749	12696	14046	66025	777167	0.0805
248829	126011	202749	12696	14046	55975	777167	0.0806
248829	126011	202749	12696	14046	55975	777167	0.0807
248829	126011	202749	12696	14046	55975	777167	0.0808
248829	126011	202749	12696	14046	55975	777167	0.0809
248829	126011	202749	12696	14046	55975	777167	0.081
248829	126011	202749	12696	15654	55975	775559	0.0811
248829	126011	202749	12696	15654	55975	775559	0.0812
248829	126011	202749	12696	15654	55975	775559	0.0813
248829	126011	202749	12696	15654	55975	775559	0.0814
255143	126011	202749	12696	9340	55975	775559	0.0815
255143	126011	202749	12696	9340	55975	775559	0.0816
255143	126011	202749	12696	9340	55975	775559	0.0817
255143	126011	202749	12696	9340	55975	775559	0.0818
255143	126011	202749	12696	9340	55975	775559	0.0819
255143	126011	202749	12696	9340	55975	775559	0.082
255143	126011	202749	12696	9340	55975	775559	0.0821
255143	126011	202749	12696	9340	55975	775559	0.0822
255143	126011	211042	12696	9340	55975	767266	0.0823
255143	126011	211042	12696	9340	55975	767266	0.0824
255143	126011	211042	12696	9340	55975	767266	0.0825
255143	126011	211042	12696	9340	55975	767266	0.0826
255143	126011	211042	0	9340	55975	767266	0.0827
255143	126011	211042	0	9340	55975	767266	0.0828
255143	126011	211042	0	9340	55975	767266	0.0829
255143	126011	211042	0	9340	55975	767266	0.083
255143	126011	211042	0	9340	55975	767266	0.0831
255143	126011	222607	0	9340	55975	755701	0.0832
255143	126011	222607	0	9340	55975	755701	0.0833
255143	126011	222607	0	9340	55975	755701	0.0834
255143	126011	222607	0	9340	55975	755701	0.0835
255143	126011	222607	0	9340	55975	755701	0.0836
255143	126011	222607	0	9340	55975	755701	0.0837
255143	126011	222607	0	9340	55975	755701	0.0838
255143	126011	222607	0	9340	55975	755701	0.0839
255143	126011	222607	0	9340	55975	755701	0.084
255143	112535	222607	0	9340	55975	755701	0.0841
255143	112535	222607	0	9340	55975	755701	0.0842
255143	112535	222607	0	9340	55975	755701	0.0843
255143	112535	222607	0	9340	55975	755701	0.0844
255143	112535	222607	0	9340	55975	755701	0.0845
255143	112535	222607	0	9340	55975	755701	0.0846
255143	112535	222607	0	9340	55975	755701	0.0847
255143	112535	222607	0	9340	55975	755701	0.0848
255143	112535	222607	0	9340	55975	755701	0.0849
255143	112535	222607	0	9340	55975	755701	0.085
255143	112535	222607	0	9340	55975	755701	0.0851
255143	112535	222607	0	9340	55975	755701	0.0852
263436	112535	214314	0	9340	55975	755701	0.0853
263436	112535	214314	0	9340	55975	755701	0.0854
263436	112535	214314	0	9340	55975	755701	0.0855
263436	121070	205779	0	9340	55975	755701	0.0856
263436	121070	205779	0	9340	55975	755701	0.0857
263436	121070	205779	0	9340	55975	755701	0.0858
263436	121070	205779	0	9340	55975	755701	0.0859
263436	121070	205779	0	9340	55975	755701	0.086
263436	121070	205779	0	9340	55975	755701	0.0861
263436	135073	191776	0	9340	55975	755701	0.0862
263436	152855	173994	0	9340	55975	755701	0.0863
263436	152855	173994	0	9340	55975	755701	0.0864
263436	152855	173994	0	9340	55975	755701	0.0865
263436	152855	173994	0	9340	55975	755701	0.0866
281061	152855	156369	0	9340	55975	755701	0.0867
281061	152855	156369	0	9340	55975	755701	0.0868
309033	152855	128397	0	9340	55975	755701	0.0869
309033	152855	128397	0	9340	55975	755701	0.087
309033	152855	128397	0	9340	55975	755701	0.0871
309033	152855	128397	0	9340	55975	755701	0.0872
309033	152855	128397	0	9340	55975	755701	0.0873
309033	152855	128397	0	9340	55975	755701	0.0874
309033	152855	128397	0	9340	55975	755701	0.0875
309033	152855	128397	0	9340	55975	755701	0.0876
309033	152855	128397	0	9340	55975	755701	0.0877
309033	152855	128397	0	9340	55975	755701	0.0878
309033	152855	128397	0	9340	55975	755701	0.0879
309033	152855	128397	0	9340	55975	755701	0.088
309033	152855	128397	0	9340	55975	755701	0.0881
309033	152855	128397	0	9340	55975	755701	0.0882
309033	152855	128397	0	9340	55975	755701	0.0883
309033	152855	128397	0	9340	55975	755701	0.0884
309033	152855	128397	0	9340	55975	755701	0.0885
309033	152855	128397	0	26906	55975	738135	0.0886
309033	152855	128397	0	26906	61794	732316	0.0887
309033	152855	128397	0	26906	61794	732316	0.0888
331232	152855	106198	0	26906	61794	732316	0.0889
331232	152855	106198	0	26906	61794	732316	0.089
331232	152855	106198	0	26906	61794	732316	0.0891
331232	152855	106198	0	26906	61794	732316	0.0892
331232	152855	106198	0	26906	61794	732316	0.0893
331232	152855	106198	0	26906	66017	728093	0.0894
331232	152855	119848	0	26906	66017	714443	0.0895
331232	152855	119848	0	26906	66017	714443	0.0896
331232	152855	119848	0	26906	66017	714443	0.0897
331232	152855	140263	0	26906	66017	694028	0.0898
331232	152855	140263	5819	26906	60198	694028	0.0899
331232	152855	140263	5819	26906	60198	694028	0.09
331232	152855	140263	5819	26906	60198	694028	0.0901
331232	152855	140263	5819	26906	60198	694028	0.0902
331232	152855	140263	5819	26906	60198	694028	0.0903
331232	152855	140263	5819	26906	60198	694028	0.0904
331232	152855	140263	5819	26906	60198	694028	0.0905
331232	152855	140263	5819	26906	60198	694028	0.0906
331232	152855	140263	5819	26906	60198	694028	0.0907
331232	152855	140263	5819	26906	60198	694028	0.0908
331232	152855	140263	5819	26906	60198	694028	0.0909
331232	152855	140263	5819	26906	60198	694028	0.091
331232	152855	140263	5819	26906	60198	694028	0.0911
331232	152855	140263	5819	39253	60198	681681	0.0912
331232	152855	140263	5819	39253	60198	681681	0.0913
331232	152855	140263	5819	39253	60198	681681	0.0914
331232	152855	140263	5819	39253	60198	681681	0.0915
331232	152855	140263	5819	39253	60198	681681	0.0916
290580	152855	140263	5819	39253	60198	681681	0.0917
290580	152855	140263	5819	39253	60198	681681	0.0918
290580	152855	140263	5819	39253	60198	681681	0.0919
290580	152855	140263	5819	39253	60198	681681	0.092
290580	152855	140263	5819	39253	60198	681681	0.0921
290580	152855	140263	5819	39253	60198	681681	0.0922
290580	152855	140263	5819	39253	60198	681681	0.0923
290580	152855	140263	5819	39253	60198	681681	0.0924
290580	152855	140263	5819	39253	60198	681681	0.0925
290580	152855	140263	5819	39253	60198	681681	0.0926
290580	152855	140263	5819	39253	60198	681681	0.0927
290580	152855	140263	5819	39253	60198	681681	0.0928
290580	152855	140263	5819	39253	60198	681681	0.0929
290580	152855	140263	5819	39253	60198	681681	0.093
290580	152855	140263	5819	39253	60198	681681	0.0931
290580	152855	140263	5819	39253	60198	681681	0.0932
290580	152855	140263	5819	39253	60198	681681	0.0933
290580	152855	140263	5819	39253	60198	681681	0.0934
304230	152855	126613	5819	39253	60198	681681	0.0935
297916	152855	126613	5819	39253	60198	681681	0.0936
297916	152855	126613	5819	39253	60198	681681	0.0937
297916	152855	126613	5819	39253	60198	681681	0.0938
297916	152628	126613	5819	39253	60198	681681	0.0939
297916	152628	126613	5819	39253	60198	681681	0.094
297916	152628	126613	5819	39253	60198	681681	0.0941
297916	152628	126613	5819	39253	60198	681681	0.0942
297916	152628	126613	5819	39253	60198	681681	0.0943
297916	152628	126613	5819	39253	60198	681681	0.0944
297916	152628	126613	5819	39253	60198	681681	0.0945
297916	152628	126613	5819	39253	60198	681681	0.0946
297916	152628	126613	5819	39253	75463	666416	0.0947
297916	141733	126613	5819	39253	75463	666416	0.0948
297916	141733	126613	5819	39253	75463	666416	0.0949
297916	141733	126613	0	39253	75463	666416	0.095
297916	141733	126613	0	39253	75463	666416	0.0951
297916	141733	126613	0	39253	75463	666416	0.0952
297916	128774	126613	0	39253	75463	666416	0.0953
303496	128774	121033	0	39253	90252	651627	0.0954
303496	128774	121033	0	39253	90252	651627	0.0955
303496	128774	121033	0	39253	90252	651627	0.0956
303496	128774	121033	0	39253	90252	651627	0.0957
303496	140303	109504	0	39253	90252	651627	0.0958
303496	140303	109504	0	39253	90252	651627	0.0959
303496	140303	109504	0	39253	90252	651627	0.096
303496	140303	109504	0	39253	90252	651627	0.0961
303496	140303	109504	0	39253	90252	651627	0.0962
303496	140303	109504	0	39253	90252	651627	0.0963
303496	140303	109504	0	39253	90252	651627	0.0964
303496	140303	109504	0	39253	90252	651627	0.0965
303496	140303	109504	0	39253	90252	651627	0.0966
303496	140303	109504	0	39253	90252	651627	0.0967
303496	140303	109504	0	39253	90252	651627	0.0968
303496	140303	109504	0	39253	90252	651627	0.0969
303496	140303	109504	0	39253	90252	651627	0.097
303496	128817	109504	0	39253	90252	651627	0.0971
303496	128817	109504	0	39253	90252	651627	0.0972
303496	128817	109504	0	39253	90252	651627	0.0973
303496	128817	109504	0	39253	90252	651627	0.0974
303496	128817	109504	0	39253	90252	651627	0.0975
303496	128817	109504	0	39253	90252	651627	0.0976
303496	128817	109504	0	39253	90252	651627	0.0977
303496	128817	109504	0	39253	90252	651627	0.0978
303496	128817	109504	0	39253	90252	651627	0.0979
303496	128817	109504	0	39253	90252	651627	0.098
303496	128817	109504	0	39253	90252	651627	0.0981
303496	128817	109504	0	39253	90252	651627	0.0982
303496	128817	109504	0	39253	90252	651627	0.0983
268186	128817	109504	0	39253	90252	651627	0.0984
268186	128817	109504	0	39253	90252	651627	0.0985
268186	128119	109504	0	39253	90252	651627	0.0986
268186	128119	109504	0	39253	90252	651627	0.0987
268186	128119	109504	0	39253	90252	651627	0.0988
268186	128119	109504	0	39253	90252	651627	0.0989
268186	128119	109504	0	39253	90252	651627	0.099
268186	128119	109504	0	39253	90252	651627	0.0991
268186	132822	104801	0	39253	90252	651627	0.0992
268186	132822	104801	1913	37340	90252	651627	0.0993
268186	132822	128207	1913	37340	90252	628221	0.0994
268186	132822	128207	1913	37340	90252	628221	0.0995
268186	132822	128207	1913	37340	90252	628221	0.0996
268186	132822	128207	1913	37340	90252	628221	0.0997
268186	132822	128207	1913	37340	90252	628221	0.0998
285335	132822	111058	1913	37340	90252	628221	0.0999
285335	132822	111058	1913	37340	90252	628221	0.1
285335	132822	111058	1913	37340	90252	628221	0.1001
285335	132822	111058	1913	37340	90252	628221	0.1002
285335	132822	111058	1913	37340	90252	628221	0.1003
285335	132822	111058	1913	37340	90252	628221	0.1004
285335	132822	111058	1913	37340	90252	628221	0.1005
285335	132822	111058	1913	37340	90252	628221	0.1006
285335	132822	111058	1913	37340	90252	628221	0.1007
285335	132822	111058	1913	37340	90252	628221	0.1008
285335	132822	111058	1913	37340	90252	628221	0.1009
285335	132822	111058	1913	37340	90252	628221	0.101
285335	132822	111058	1913	37340	90252	628221	0.1011
285335	132822	111058	1913	37340	90252	628221	0.1012
285335	132822	111058	1913	37340	90252	628221	0.1013
285335	132822	111058	1913	37340	90252	628221	0.1014
285335	132822	111058	1913	37340	90252	628221	0.1015
285335	132822	111058	1913	37340	90252	628221	0.1016
285335	132822	111058	1913	37340	90252	628221	0.1017
285335	132822	111058	1913	37340	90252	628221	0.1018
285335	132822	111058	1913	37340	90252	628221	0.1019
285335	132822	111058	1913	37340	90252	628221	0.102
285335	132822	119221	1913	37340	90252	620058	0.1021
285335	132822	119221	1913	37340	90252	620058	0.1022
285335	132822	119221	1913	37340	90252	620058	0.1023
285335	132822	119221	1913	37340	90252	620058	0.1024
285335	132822	119221	1913	37340	90252	620058	0.1025
285335	132822	119221	1913	37340	90252	620058	0.1026
285335	132822	119221	1913	37340	90252	620058	0.1027
285335	132822	119221	1913	37340	90252	620058	0.1028
285335	132822	119221	1913	37340	90252	620058	0.1029
285335	132822	119221	1913	37340	90252	620058	0.103
285335	132822	119221	1913	37340	90252	620058	0.1031
285335	132822	119221	1913	37340	90252	620058	0.1032
285335	132822	119221	1913	37340	90252	620058	0.1033
285335	132822	119221	1913	37340	90252	620058	0.1034
285335	136322	119221	1913	37340	86752	620058	0.1035
285335	136322	119221	1913	37340	86752	620058	0.1036
285335	136322	119221	1913	37340	86752	620058	0.1037
285335	136322	119221	1913	37340	86752	620058	0.1038
285335	136322	119221	1913	37340	86752	620058	0.1039
285335	136322	119221	1913	37340	86752	620058	0.104
285335	136322	119221	1913	37340	86752	620058	0.1041
285335	136322	119221	1913	37340	86752	620058	0.1042
285335	136322	119221	1913	37340	86752	620058	0.1043
285335	136322	119221	1913	37340	86752	620058	0.1044
285335	136322	119221	1913	37340	86752	620058	0.1045
285335	151111	119221	1913	37340	71963	620058	0.1046
285335	159274	111058	1913	37340	71963	620058	0.1047
285335	159274	111058	1913	37340	71963	620058	0.1048
285335	159274	111058	1913	37340	71963	620058	0.1049
285335	159274	111058	1913	37340	71963	620058	0.105
285335	159274	111058	1913	37340	71963	620058	0.1051
285335	159274	111058	1913	37340	71963	620058	0.1052
285335	159274	111058	1913	37340	71963	620058	0.1053
285335	159274	111058	1913	37340	71963	620058	0.1054
285335	159274	111058	1913	37340	71963	620058	0.1055
285335	159274	111058	1913	37340	71963	620058	0.1056
285335	159274	111058	1913	37340	71963	620058	0.1057
285335	159274	111058	1913	37340	71963	620058	0.1058
309159	159274	87234	1913	37340	71963	620058	0.1059
309159	159274	87234	1913	37340	71963	620058	0.106
309159	159274	87234	1913	37340	71963	620058	0.1061
309159	159274	87234	1913	37340	71963	620058	0.1062
309159	159274	87234	1913	37340	71963	620058	0.1063
309159	159274	87234	1913	37340	71963	620058	0.1064
309159	159274	87234	1913	37340	71963	620058	0.1065
309159	159274	87234	1913	37340	71963	620058	0.1066
309159	159274	87234	1913	37340	71963	620058	0.1067
309159	159274	87234	1913	37340	71963	620058	0.1068
309159	159274	87234	1913	37340	71963	620058	0.1069
309159	159274	87234	1913	37340	71963	620058	0.107
309159	159274	87234	1913	37340	71963	620058	0.1071
295509	159274	87234	1913	37340	71963	620058	0.1072
295509	159274	87234	1913	37340	71963	620058	0.1073
295509	159274	87234	1913	37340	71963	620058	0.1074
295509	159274	87234	1913	37340	71963	620058	0.1075
295509	159274	87234	1913	37340	71963	620058	0.1076
295509	159274	87234	1913	37340	71963	620058	0.1077
295509	159274	87234	1913	37340	71963	620058	0.1078
271685	159274	87234	1913	37340	71963	620058	0.1079
271685	159274	87234	1913	37340	71963	620058	0.108
271685	159274	87234	1913	37340	71963	620058	0.1081
271685	159274	87234	1913	37340	71963	620058	0.1082
271685	159274	87234	1913	37340	71963	620058	0.1083
271685	159274	87234	1913	37340	71963	620058	0.1084
271685	159274	87234	1913	37340	71963	620058	0.1085
271685	159274	87234	1913	37340	71963	620058	0.1086
271685	159274	87234	1913	37340	71963	620058	0.1087
271685	159274	87234	1913	37340	71963	620058	0.1088
271685	159274	87234	1913	37340	71963	620058	0.1089
271685	159274	87234	1913	37340	71963	620058	0.109
271685	159274	87234	1913	37340	71963	620058	0.1091
271685	159274	87234	1913	37340	71963	620058	0.1092
271685	159274	87234	1913	37340	71963	620058	0.1093
271685	159274	87234	1913	37340	71963	620058	0.1094
271685	159274	87234	1913	37340	71963	620058	0.1095
271685	159274	87234	1913	37340	73438	618583	0.1096
271685	178980	87234	1913	37340	53732	618583	0.1097
271685	178980	87234	1913	37340	53732	618583	0.1098
271685	178980	87234	1913	37340	53732	618583	0.1099
271685	178980	87234	1913	37340	53732	618583	0.11
271685	178980	87234	1913	37340	53732	618583	0.1101
271685	178980	87234	1913	37340	53732	618583	0.1102
271685	178980	87234	1913	37340	53732	618583	0.1103
271685	178980	87234	1913	37340	53732	618583	0.1104
271685	178980	87234	1913	37340	53732	618583	0.1105
271685	178980	87234	1913	37340	53732	618583	0.1106
271685	178980	87234	1913	37340	53732	618583	0.1107
271685	178980	87234	1913	37340	53732	618583	0.1108
271685	178980	87234	1913	37340	53732	618583	0.1109
271685	178980	87234	3388	37340	52257	618583	0.111
271685	178980	87234	3388	37340	52257	618583	0.1111
271685	178980	87234	3388	37340	52257	618583	0.1112
271685	178980	87234	3388	37340	52257	618583	0.1113
271685	178980	87234	3388	37340	52257	618583	0.1114
271685	178980	87234	3388	37340	52257	618583	0.1115
271685	178980	87234	3388	37340	52257	618583	0.1116
271685	178980	87234	3388	37340	52257	618583	0.1117
271685	178980	87234	3388	37340	52257	618583	0.1118
271685	178980	87234	3388	37340	52257	618583	0.1119
271685	178980	87234	3388	37340	52257	618583	0.112
271685	178980	87234	3388	37340	52257	618583	0.1121
271685	178980	87234	3388	37340	52257	618583	0.1122
271685	178980	87234	3388	37340	52257	618583	0.1123
271685	178980	87234	3388	37340	52257	618583	0.1124
271685	178980	87234	3388	37340	52257	618583	0.1125
271685	178980	87234	1913	37340	52257	618583	0.1126
271685	178980	87234	1913	37340	52257	618583	0.1127
271685	178980	87234	1913	37340	52257	618583	0.1128
271685	178980	87234	1913	37340	52257	618583	0.1129
271685	178980	87234	1913	37340	52257	618583	0.113
271685	178980	87234	1913	37340	52257	618583	0.1131
271685	178980	87234	1913	37340	52257	618583	0.1132
271685	178980	87234	1913	37340	52257	618583	0.1133
271685	178980	87234	1913	37340	52257	618583	0.1134
271685	178980	87234	1913	37340	52257	618583	0.1135
271685	178980	87234	1913	37340	52257	618583	0.1136
271685	178980	87234	1913	37340	52257	618583	0.1137
271685	178980	87234	1913	37340	52257	618583	0.1138
271685	178980	87234	1913	37340	52257	618583	0.1139
271685	178980	87234	1913	37340	52257	618583	0.114
271685	178980	87234	1913	37340	52257	618583	0.1141
271685	178980	87234	1913	37340	52257	618583	0.1142
271685	178980	87234	1913	37340	52257	618583	0.1143
271685	178980	87234	1913	37340	52257	618583	0.1144
271685	178980	87234	1913	37340	52257	618583	0.1145
271685	178980	87234	1913	37340	52257	618583	0.1146
271685	178980	87234	1913	37340	52257	618583	0.1147
271685	178980	87234	1913	37340	52257	618583	0.1148
271685	178980	87234	1913	37340	52257	618583	0.1149
271685	185111	87234	1913	37340	46126	618583	0.115
271685	185111	87234	1913	37340	46126	618583	0.1151
271685	185111	87234	1913	37340	46126	618583	0.1152
271685	185111	87234	1913	37340	46126	618583	0.1153
271685	185111	87234	1913	37340	46126	618583	0.1154
271685	185111	87234	1913	37340	46126	618583	0.1155
271685	185111	87234	1913	37340	46126	618583	0.1156
271685	185111	87234	1913	37340	46126	618583	0.1157
271685	185111	87234	1913	37340	46126	618583	0.1158
271685	185111	105680	1913	37340	46126	600137	0.1159
271685	185111	105680	1913	37340	46126	600137	0.116
271685	185111	105680	1913	37340	46126	600137	0.1161
271685	185111	105680	1913	37340	46126	600137	0.1162
271685	185111	105680	1913	37340	46126	600137	0.1163
271685	185111	105680	1913	37340	46126	600137	0.1164
271685	185111	105680	1913	37340	46126	600137	0.1165
271685	185111	105680	1913	37340	46126	600137	0.1166
271685	185111	105680	1913	37340	46126	600137	0.1167
271685	185111	105680	1913	37340	46126	600137	0.1168
271685	185111	105680	1913	37340	46126	600137	0.1169
271685	185111	105680	1913	37340	46126	600137	0.117
271685	173582	105680	1913	37340	46126	600137	0.1171
271685	173582	105680	1913	37340	46126	600137	0.1172
271685	173582	105680	1913	37340	46126	600137	0.1173
289251	173582	105680	1913	19774	46126	600137	0.1174
289251	173582	105680	1913	19774	46126	600137	0.1175
289251	173582	105680	1913	19774	46126	600137	0.1176
289251	173582	105680	1913	19774	46126	600137	0.1177
289251	173582	105680	1913	19774	46126	600137	0.1178
289251	173582	105680	1913	19774	46126	600137	0.1179
289251	173582	105680	1913	19774	46126	600137	0.118
289251	173582	105680	1913	19774	46126	600137	0.1181
289251	173582	105680	1913	19774	46126	600137	0.1182
289251	173582	105680	1913	19774	46126	600137	0.1183
289251	168879	105680	1913	19774	46126	600137	0.1184
289251	168879	105680	1913	19774	46126	600137	0.1185
289251	168879	105680	1913	19774	46126	600137	0.1186
289251	168879	105680	1913	19774	46126	600137	0.1187
289251	168879	105680	1913	19774	46126	600137	0.1188
289251	161349	105680	1913	19774	46126	600137	0.1189
289251	161349	105680	1913	19774	46126	600137	0.119
289251	161349	105680	1913	19774	46126	600137	0.1191
289251	161349	105680	1913	19774	46126	600137	0.1192
289251	161349	105680	1913	19774	46126	600137	0.1193
289251	161349	105680	1913	19774	46126	600137	0.1194
289251	161349	105680	1913	19774	46126	600137	0.1195
289251	161349	105680	1913	19774	46126	600137	0.1196
289251	161349	105680	1913	19774	46126	600137	0.1197
289251	161349	105680	1913	19774	46126	600137	0.1198
289251	161349	105680	1913	19774	46126	600137	0.1199
289251	161349	105680	1913	19774	46126	600137	0.12
289251	161349	105680	1913	19774	46126	600137	0.1201
289251	161349	105680	1913	19774	46126	600137	0.1202
289251	161349	105680	1913	19774	46126	600137	0.1203
289251	161349	105680	1913	19774	46126	600137	0.1204
289251	161349	105680	1913	19774	46126	600137	0.1205
289251	161349	105680	1913	19774	46126	600137	0.1206
289251	161349	105680	1913	19774	46126	600137	0.1207
289251	161349	105680	1913	19774	46126	600137	0.1208
289251	161349	105680	1913	19774	46126	600137	0.1209
289251	161349	105680	1913	19774	46126	600137	0.121
289251	161349	105680	1913	19774	46126	600137	0.1211
289251	161349	105680	1913	19774	46126	600137	0.1212
289251	161349	105680	1913	19774	46126	600137	0.1213
289251	161349	105680	1913	19774	46126	600137	0.1214
289251	161349	105680	1913	19774	46126	600137	0.1215
289251	161349	105680	1913	19774	46126	600137	0.1216
289251	161349	105680	1913	19774	46126	600137	0.1217
289251	161349	105680	1913	19774	46126	600137	0.1218
289251	161349	105680	1913	19774	46126	600137	0.1219
289251	161349	105680	1913	19774	46126	600137	0.122
289251	161349	105680	1913	19774	46126	600137	0.1221
289251	161349	105680	1913	19774	46126	600137	0.1222
289251	161349	105680	1913	19774	46126	600137	0.1223
289251	161349	105680	1913	19774	46126	600137	0.1224
289251	161349	105680	1913	19774	46126	600137	0.1225
289251	158737	105680	1913	19774	46126	600137	0.1226
289251	158737	105680	1913	19774	46126	600137	0.1227
289251	158737	105680	1913	19774	46126	600137	0.1228
309666	158737	85265	1913	19774	46126	600137	0.1229
309666	158737	85265	1913	19774	46126	600137	0.123
309666	158737	85265	1913	19774	46126	600137	0.1231
309666	158737	85265	1913	19774	46126	600137	0.1232
309666	158737	85265	1913	19774	46126	600137	0.1233
309666	158737	85265	1913	19774	46126	600137	0.1234
309666	158737	85265	1913	19774	46126	600137	0.1235
309666	158737	85265	1913	19774	46126	600137	0.1236
309666	158737	85265	1913	19774	46126	600137	0.1237
309666	158737	85265	1913	19774	46126	600137	0.1238
309666	158737	85265	1913	19774	46126	600137	0.1239
309666	158737	85265	1913	19774	46126	600137	0.124
309666	158737	85265	1913	19774	46126	600137	0.1241
309666	158737	85265	1913	19774	46126	600137	0.1242
309666	158737	85265	1913	19774	46126	600137	0.1243
309666	158737	85265	1913	19774	46126	600137	0.1244
309666	158737	85265	1913	19774	46126	600137	0.1245
309666	158737	85265	1913	19774	46126	600137	0.1246
309666	158737	85265	1913	19774	46126	600137	0.1247
309666	158737	85265	1913	19774	46126	600137	0.1248
309666	158737	85265	1913	19774	46126	600137	0.1249
309666	158737	85265	1913	19774	46126	600137	0.125
309666	158737	85265	1913	19774	46126	600137	0.1251
309666	158737	85265	1913	19774	46126	600137	0.1252
309666	158737	85265	1913	19774	46126	600137	0.1253
309666	158737	85265	1913	19774	46126	600137	0.1254
309666	158737	85265	1913	19774	46126	600137	0.1255
309666	158737	85265	1913	19774	46126	600137	0.1256
309666	158737	85265	1913	19774	46126	600137	0.1257
309666	158737	85265	1913	19774	46126	600137	0.1258
309666	158737	85265	1913	19774	46126	600137	0.1259
309666	158737	85265	1913	19774	46126	600137	0.126
309666	158737	85265	1913	19774	46126	600137	0.1261
309666	158737	85265	1913	19774	46126	600137	0.1262
328112	158737	66819	1913	19774	46126	600137	0.1263
328112	158737	66819	1913	19774	46126	600137	0.1264
328112	158737	66819	1913	19774	46126	600137	0.1265
351518	158737	43413	1913	19774	46126	600137	0.1266
351518	164956	43413	1913	19774	39907	600137	0.1267
351518	164956	43413	1913	19774	39907	600137	0.1268
351518	164956	43413	1913	19774	39907	600137	0.1269
318606	164956	43413	1913	19774	39907	600137	0.127
318606	164956	43413	1913	19774	39907	600137	0.1271
318606	164956	43413	1913	19774	39907	600137	0.1272
318606	156421	43413	1913	19774	39907	600137	0.1273
318606	156421	43413	1913	19774	39907	600137	0.1274
318606	156421	43413	1913	19774	39907	600137	0.1275
318606	156421	43413	1913	19774	39907	600137	0.1276
318606	156421	43413	1913	19774	39907	600137	0.1277
318606	156421	43413	1913	19774	39907	600137	0.1278
318606	156421	43413	1913	19774	39907	600137	0.1279
318606	156421	43413	1913	19774	47110	592934	0.128
318606	156421	43413	1913	19774	47110	592934	0.1281
318606	156421	43413	1913	19774	47110	592934	0.1282
318606	156421	56100	1913	19774	47110	580247	0.1283
318606	156421	56100	1913	19774	47110	580247	0.1284
318606	156421	56100	1913	19774	47110	580247	0.1285
318606	156421	56100	1913	19774	47110	580247	0.1286
318606	156421	56100	1913	19774	47110	580247	0.1287
318606	156421	56100	1913	19774	47110	580247	0.1288
318606	156421	56100	1913	19774	47110	580247	0.1289
318606	156421	56100	1913	19774	47110	580247	0.129
318606	156421	56100	1913	19774	47110	580247	0.1291
318606	156421	56100	1913	19774	47110	580247	0.1292
318606	156421	56100	1913	19774	47110	580247	0.1293
318606	156421	56100	1913	19774	47110	580247	0.1294
318606	156421	56100	1913	19774	47110	580247	0.1295
318606	156421	56100	1913	19774	47110	580247	0.1296
318606	156421	56100	1913	19774	47110	580247	0.1297
318606	156421	56100	1913	19774	47110	580247	0.1298
318606	156421	56100	1913	19774	47110	580247	0.1299
318606	156421	56100	1913	19774	47110	580247	0.13
318606	156421	56100	1913	19774	47110	580247	0.1301
318606	156421	56100	1913	19774	47110	580247	0.1302
318606	156421	56100	1913	19774	47110	580247	0.1303
300981	156421	56100	1913	19774	47110	580247	0.1304
300981	156421	56100	1913	19774	47110	580247	0.1305
280566	156421	56100	1913	19774	47110	580247	0.1306
280566	156421	56100	1913	19774	47110	580247	0.1307
280566	156421	56100	1913	19774	47110	580247	0.1308
280566	156421	56100	1913	19774	47110	580247	0.1309
280566	156421	56100	1913	19774	47110	580247	0.131
280566	156421	56100	1913	19774	47110	580247	0.1311
280566	156421	56100	1913	19774	47110	580247	0.1312
285160	156421	51506	1913	19774	47110	580247	0.1313
285160	156421	51506	1913	19774	47110	580247	0.1314
285160	156421	51506	1913	19774	47110	580247	0.1315
285160	156421	51506	1913	19774	47110	580247	0.1316
285160	156421	51506	1913	19774	47110	580247	0.1317
285160	156421	56394	1913	19774	47110	575359	0.1318
285160	156421	56394	1913	19774	47110	575359	0.1319
285160	156421	56394	1913	19774	47110	575359	0.132
285160	156421	56394	1913	19774	47110	575359	0.1321
285160	156421	56394	1913	19774	47110	575359	0.1322
285160	156421	56394	1913	19774	47110	575359	0.1323
285160	156421	56394	1913	19774	47110	575359	0.1324
285160	156421	56394	1913	19774	47110	575359	0.1325
285160	156421	56394	1913	19774	47110	575359	0.1326
285160	156421	56394	1913	19774	47110	575359	0.1327
285160	156421	56394	1913	19774	47110	575359	0.1328
285160	156421	56394	1913	19774	47110	575359	0.1329
285160	156421	58427	1913	19774	47110	573326	0.133
285160	156421	58427	1913	19774	47110	573326	0.1331
285160	156421	58427	1913	19774	47110	573326	0.1332
285160	156421	58427	1913	19774	47110	573326	0.1333
285160	156421	58427	1913	19774	47110	573326	0.1334
285160	156421	58427	1913	19774	47110	573326	0.1335
285160	156421	58427	1913	19774	47110	573326	0.1336
285160	156421	58427	1913	19774	47110	573326	0.1337
285160	156421	58427	1913	19774	47110	573326	0.1338
285160	156421	58427	1913	19774	47110	573326	0.1339
285160	156421	58427	1913	19774	47110	573326	0.134
285160	156421	58427	1913	19774	47110	573326	0.1341
285160	156421	58427	1913	19774	47110	573326	0.1342
285160	156421	58427	1913	19774	47110	573326	0.1343
285160	156421	58427	1913	19774	47110	573326	0.1344
285160	156421	58427	1913	19774	47110	573326	0.1345
285160	156421	58427	1913	19774	47110	573326	0.1346
285160	156421	58427	1913	30655	47110	562445	0.1347
285160	156421	58427	1913	30655	47110	562445	0.1348
285160	156421	58427	1913	30655	47110	562445	0.1349
268011	156421	58427	1913	30655	47110	562445	0.135
268011	156421	58427	1913	30655	47110	562445	0.1351
268011	156421	58427	1913	30655	47110	562445	0.1352
268011	156421	58427	1913	30655	47110	562445	0.1353
268011	156421	58427	1913	30655	47110	562445	0.1354
268011	159698	58427	1913	30655	43833	562445	0.1355
268011	159698	58427	1913	30655	43833	562445	0.1356
268011	159698	58427	1913	30655	43833	562445	0.1357
268011	159698	58427	1913	30655	43833	562445	0.1358
268011	159698	58427	1913	30655	43833	562445	0.1359
268011	159698	58427	1913	30655	43833	562445	0.136
268011	159698	58427	1913	30655	43833	562445	0.1361
230351	159698	58427	1913	30655	43833	562445	0.1362
230351	159698	58427	1913	30655	43833	562445	0.1363
230351	159698	58427	1913	30655	43833	562445	0.1364
230351	159698	58427	1913	30655	43833	562445	0.1365
230351	159698	58427	1913	30655	43833	562445	0.1366
230351	159698	58427	1913	30655	43833	562445	0.1367
230351	159698	58427	1913	30655	43833	562445	0.1368
230351	159698	58427	1913	30655	43833	562445	0.1369
230351	159698	58427	1913	30655	43833	562445	0.137
230351	159698	58427	1913	30655	43833	562445	0.1371
230351	161731	56394	1913	30655	43833	562445	0.1372
230351	161731	56394	1913	30655	43833	562445	0.1373
230351	161731	56394	1913	30655	43833	562445	0.1374
230351	161731	56394	1913	30655	43833	562445	0.1375
230351	161731	56394	1913	30655	43833	562445	0.1376
230351	161731	56394	1913	30655	43833	562445	0.1377
230351	161731	56394	1913	43236	43833	549864	0.1378
230351	161731	56394	1913	43236	43833	549864	0.1379
230351	161731	56394	1913	43236	43833	549864	0.138
230351	161731	56394	1913	43236	43833	549864	0.1381
230351	161731	56394	1913	43236	43833	549864	0.1382
230351	161731	56394	1913	43236	43833	549864	0.1383
230351	161731	56394	1913	43236	43833	549864	0.1384
230351	161731	56394	1913	43236	43833	549864	0.1385
230351	161731	56394	1913	43236	43833	549864	0.1386
230351	161731	56394	1913	43236	43833	549864	0.1387
230351	161731	56394	1913	43236	43833	549864	0.1388
251136	161731	35609	1913	43236	43833	549864	0.1389
251136	161731	35609	1913	43236	43833	549864	0.139
251136	161731	35609	1913	43236	43833	549864	0.1391
251136	161731	35609	1913	43236	49723	543974	0.1392
251136	161731	35609	1913	43236	49723	543974	0.1393
251136	161731	35609	1913	43236	49723	543974	0.1394
251136	161731	35609	1913	43236	49723	543974	0.1395
251136	161731	35609	1913	43236	49723	543974	0.1396
251136	161731	35609	1913	43236	49723	543974	0.1397
251136	161731	35609	1913	43236	49723	543974	0.1398
263483	161731	35609	1913	30889	49723	543974	0.1399
263483	161731	35609	1913	30889	49723	543974	0.14
263483	161731	35609	1913	30889	49723	543974	0.1401
263483	161731	35609	1913	30889	49723	543974	0.1402
263483	161731	35609	1913	30889	49723	543974	0.1403
263483	161731	35609	1913	30889	49723	543974	0.1404
263483	161731	35609	1913	30889	49723	543974	0.1405
263483	161731	35609	1913	30889	49723	543974	0.1406
263483	130748	35609	1913	30889	49723	543974	0.1407
263483	130748	35609	1913	30889	49723	543974	0.1408
263483	130748	35609	1913	30889	49723	543974	0.1409
263483	130748	35609	1913	30889	49723	543974	0.141
263483	130748	35609	1913	30889	49723	543974	0.1411
263483	130748	35609	1913	30889	49723	543974	0.1412
263483	130748	35609	1913	30889	49723	543974	0.1413
263483	130748	35609	1913	30889	49723	543974	0.1414
263483	130748	35609	1913	30889	49723	543974	0.1415
263483	130748	35609	1913	30889	49723	543974	0.1416
263483	130748	35609	1913	30889	49723	543974	0.1417
263483	130748	35609	1913	30889	49723	543974	0.1418
263483	130748	35609	1913	30889	49723	543974	0.1419
263483	130748	35609	1913	30889	49723	543974	0.142
263483	130748	35609	1913	30889	49723	543974	0.1421
263483	130748	35609	1913	30889	49723	543974	0.1422
263483	130748	35609	1913	30889	49723	543974	0.1423
263483	130748	35609	1913	30889	49723	543974	0.1424
263483	130748	35609	1913	30889	49723	543974	0.1425
263483	130748	35609	1913	30889	49723	543974	0.1426
263483	130748	35609	1913	30889	49723	543974	0.1427
263483	130748	35609	1913	30889	49723	543974	0.1428
263483	130748	35609	1913	30889	49723	543974	0.1429
263483	130748	35609	1913	30889	49723	543974	0.143
263483	130748	35609	1913	30889	49723	543974	0.1431
263483	130748	35609	1913	30889	49723	543974	0.1432
263483	130748	35609	1913	30889	49723	543974	0.1433
263483	130748	35609	1913	30889	49723	543974	0.1434
257903	130748	35609	1913	30889	49723	543974	0.1435
257903	130748	35609	1913	30889	49723	543974	0.1436
257903	130748	35609	1913	30889	49723	543974	0.1437
257903	130748	35609	1913	30889	49723	543974	0.1438
257903	130748	35609	1913	30889	49723	543974	0.1439
257903	130748	35609	1913	30889	49723	543974	0.144
257903	130748	35609	1913	30889	49723	543974	0.1441
257903	130748	35609	1913	30889	49723	543974	0.1442
257903	130748	35609	1913	30889	49723	543974	0.1443
257903	130748	35609	1913	30889	49723	543974	0.1444
257903	130748	35609	1913	30889	49723	543974	0.1445
257903	124617	35609	1913	30889	49723	543974	0.1446
257903	124617	35609	1913	30889	49723	543974	0.1447
257903	124617	35609	1913	30889	49723	543974	0.1448
257903	124617	35609	1913	30889	49723	543974	0.1449
257903	124617	35609	1913	30889	49723	543974	0.145
257903	124617	35609	1913	30889	49723	543974	0.1451
257903	124617	35609	1913	30889	49723	543974	0.1452
257903	124617	35609	1913	30889	49723	543974	0.1453
257903	114567	35609	1913	30889	49723	543974	0.1454
257903	114567	35609	1913	30889	49723	543974	0.1455
257903	114567	35609	1913	30889	49723	543974	0.1456
257903	114567	35609	1913	30889	49723	543974	0.1457
257903	114567	35609	1913	30889	49723	543974	0.1458
257903	114567	35609	1913	30889	49723	543974	0.1459
257903	114567	35609	1913	30889	49723	543974	0.146
257903	114567	35609	1913	30889	49723	543974	0.1461
257903	114567	35609	1913	30889	49723	543974	0.1462
257903	114567	35609	1913	30889	49723	543974	0.1463
257903	114567	35609	1913	30889	49723	543974	0.1464
257903	114567	35609	1913	30889	49723	543974	0.1465
257903	114567	35609	1913	30889	49723	543974	0.1466
257903	114567	35609	1913	30889	49723	543974	0.1467
257903	114567	35609	1913	30889	49723	543974	0.1468
257903	114567	35609	1913	30889	49723	543974	0.1469
257903	114567	35609	1913	30889	49723	543974	0.147
257903	114567	35609	1913	30889	49723	543974	0.1471
257903	114567	35609	1913	30889	49723	543974	0.1472
257903	114567	35609	1913	30889	49723	543974	0.1473
257903	114567	35609	1913	30889	49723	543974	0.1474
257903	114567	35609	1913	30889	49723	543974	0.1475
239457	114567	35609	1913	30889	49723	543974	0.1476
239457	114567	35609	1913	30889	49723	543974	0.1477
239457	114567	35609	1913	30889	49723	543974	0.1478
239457	114567	35609	1913	30889	49723	543974	0.1479
239457	114567	35609	1913	30889	49723	543974	0.148
239457	114567	35609	1913	30889	49723	543974	0.1481
239457	114567	35609	1913	30889	49723	543974	0.1482
239457	114567	35609	1913	30889	49723	543974	0.1483
239457	114567	35609	1913	30889	49723	543974	0.1484
239457	114567	35609	1913	30889	49723	543974	0.1485
239457	114567	35609	1913	30889	49723	543974	0.1486
239457	114567	35609	1913	30889	49723	543974	0.1487
239457	114567	35609	1913	30889	49723	543974	0.1488
239457	114567	35609	1913	30889	49723	543974	0.1489
239457	114567	35609	1913	30889	49723	543974	0.149
239457	114567	35609	1913	30889	49723	543974	0.1491
239457	114567	35609	1913	30889	49723	543974	0.1492
239457	106009	35609	1913	30889	49723	543974	0.1493
239457	106009	35609	1913	30889	49723	543974	0.1494
239457	106009	35609	1913	30889	49723	543974	0.1495
239457	106009	35609	1913	30889	49723	543974	0.1496
239457	106009	35609	1913	30889	49723	543974	0.1497
239457	106009	35609	0	30889	49723	543974	0.1498
239457	106009	35609	0	30889	49723	543974	0.1499
239457	106009	35609	0	30889	49723	543974	0.15
239457	106009	35609	0	30889	49723	543974	0.1501
239457	106009	35609	0	30889	49723	543974	0.1502
239457	106009	35609	0	30889	49723	543974	0.1503
234863	106009	35609	0	30889	49723	543974	0.1504
234863	106009	35609	0	30889	49723	543974	0.1505
234863	106009	35609	0	30889	53608	540089	0.1506
234863	106009	35609	0	30889	53608	540089	0.1507
234863	106009	35609	0	30889	53608	540089	0.1508
234863	106009	35609	0	30889	53608	540089	0.1509
234863	106009	35609	0	30889	53608	540089	0.151
234863	106009	35609	0	30889	53608	540089	0.1511
234863	106009	55745	0	30889	53608	519953	0.1512
234863	106009	55745	0	30889	53608	519953	0.1513
234863	106009	55745	0	30889	53608	519953	0.1514
234863	106009	55745	0	30889	53608	519953	0.1515
234863	106009	55745	0	30889	53608	519953	0.1516
234863	106009	55745	0	35812	53608	515030	0.1517
234863	106009	55745	0	35812	53608	515030	0.1518
234863	106009	55745	0	35812	53608	515030	0.1519
234863	106009	55745	0	35812	53608	515030	0.152
234863	106009	55745	0	35812	53608	515030	0.1521
234863	106009	55745	0	35812	53608	515030	0.1522
234863	106009	55745	0	35812	53608	515030	0.1523
234863	106009	55745	0	35812	53608	515030	0.1524
234863	106009	55745	0	35812	53608	515030	0.1525
234863	106009	55745	0	35812	53608	515030	0.1526
234863	106009	55745	0	35812	53608	515030	0.1527
234863	106009	55745	0	35812	53608	515030	0.1528
234863	106009	55745	0	35812	53608	515030	0.1529
234863	102509	55745	0	35812	53608	515030	0.153
234863	102509	55745	0	35812	53608	515030	0.1531
234863	102509	55745	0	35812	53608	515030	0.1532
234863	102509	55745	0	35812	53608	515030	0.1533
234863	102509	55745	0	35812	53608	515030	0.1534
234863	102509	55745	0	35812	53608	515030	0.1535
234863	102509	55745	0	35812	53608	515030	0.1536
234863	102509	55745	0	35812	53608	515030	0.1537
234863	102509	55745	0	35812	53608	515030	0.1538
234863	102509	55745	0	35812	53608	515030	0.1539
234863	102509	55745	0	35812	53608	515030	0.154
234863	102509	55745	0	35812	53608	515030	0.1541
234863	102509	55745	0	35812	53608	515030	0.1542
234863	102509	55745	0	35812	53608	515030	0.1543
234863	102509	55745	0	35812	53608	515030	0.1544
234863	102509	55745	0	35812	53608	515030	0.1545
234863	102509	55745	0	35812	53608	515030	0.1546
234863	102509	55745	0	35812	53608	515030	0.1547
234863	102509	55745	0	35812	53608	515030	0.1548
234863	87720	55745	0	35812	53608	515030	0.1549
234863	87720	55745	0	35812	53608	515030	0.155
234863	87720	55745	0	35812	53608	515030	0.1551
234863	87720	55745	0	35812	53608	515030	0.1552
234863	87720	55745	0	35812	53608	515030	0.1553
234863	69938	55745	0	35812	53608	515030	0.1554
234863	69938	55745	0	35812	53608	515030	0.1555
234863	69938	55745	0	35812	53608	515030	0.1556
234863	69938	55745	0	35812	53608	515030	0.1557
234863	69938	55745	0	35812	53608	515030	0.1558
234863	69938	55745	0	35812	53608	515030	0.1559
203803	69938	55745	0	35812	53608	515030	0.156
203803	69938	55745	0	35812	53608	515030	0.1561
203803	69938	55745	0	35812	53608	515030	0.1562
203803	69938	55745	0	35812	53608	515030	0.1563
182989	69938	55745	0	35812	53608	515030	0.1564
182989	69938	55745	0	35812	53608	515030	0.1565
170642	69938	57909	0	35812	53608	512866	0.1566
170642	69938	57909	0	35812	53608	512866	0.1567
170642	69938	57909	0	35812	53608	512866	0.1568
170642	69938	57909	0	35812	53608	512866	0.1569
170642	69938	57909	0	35812	53608	512866	0.157
170642	69938	57909	0	35812	53608	512866	0.1571
170642	69938	57909	0	35812	53608	512866	0.1572
170642	69938	57909	0	35812	53608	512866	0.1573
170642	69938	57909	0	35812	53608	512866	0.1574
170642	69938	57909	0	35812	53608	512866	0.1575
170642	69938	57909	0	35812	53608	512866	0.1576
170642	69938	57909	0	35812	53608	512866	0.1577
170642	69938	57909	0	35812	53608	512866	0.1578
170642	69938	57909	0	35812	53608	512866	0.1579
170642	69938	57909	0	35812	53608	512866	0.158
170642	69938	57909	0	35812	53608	512866	0.1581
170642	69938	57909	0	35812	53608	512866	0.1582
170642	69938	57909	0	35812	53608	512866	0.1583
170642	69938	57909	0	35812	53608	512866	0.1584
170642	69938	57909	0	35812	53608	512866	0.1585
170642	69938	57909	0	35812	53608	512866	0.1586
170642	69938	57909	0	35812	53608	512866	0.1587
170642	69938	57909	0	35812	53608	512866	0.1588
170642	69938	57909	0	35812	53608	512866	0.1589
170642	69938	57909	0	35812	53608	512866	0.159
170642	54748	57909	0	35812	53608	512866	0.1591
170642	54748	57909	0	35812	53608	512866	0.1592
170642	54748	57909	0	35812	53608	512866	0.1593
170642	54748	57909	0	35812	53608	512866	0.1594
170642	54748	57909	0	35812	53608	512866	0.1595
170642	54748	57909	0	35812	53608	512866	0.1596
170642	54748	57909	0	35812	53608	512866	0.1597
170642	54748	57909	0	35812	53608	512866	0.1598
170642	54748	57909	0	35812	53608	512866	0.1599
170642	54748	57909	0	35812	53608	512866	0.16
170642	54748	57909	0	35812	53608	512866	0.1601
170642	54748	57909	0	35812	53608	512866	0.1602
170642	54748	57909	0	35812	53608	512866	0.1603
170642	54748	57909	0	35812	58640	507834	0.1604
170642	54748	57909	0	35812	58640	507834	0.1605
170642	54748	57909	0	35812	58640	507834	0.1606
170642	54748	57909	0	35812	58640	507834	0.1607
170642	54748	57909	0	35812	58640	507834	0.1608
170642	54748	57909	0	35812	58640	507834	0.1609
170642	54748	57909	0	35812	58640	507834	0.161
170642	54748	57909	0	35812	58640	507834	0.1611
170642	54748	57909	0	35812	58640	507834	0.1612
170642	54748	57909	0	35812	58640	507834	0.1613
170642	54748	57909	0	35812	58640	507834	0.1614
170642	54748	57909	0	35812	58640	507834	0.1615
170642	54748	57909	0	35812	58640	507834	0.1616
170642	54748	57909	0	35812	58640	507834	0.1617
170642	54748	57909	0	35812	64943	501531	0.1618
170642	54748	57909	0	35812	64943	501531	0.1619
170642	54748	57909	0	35812	64943	501531	0.162
170642	54748	57909	0	35812	64943	501531	0.1621
170642	54748	57909	0	35812	64943	501531	0.1622
170642	54748	57909	0	35812	77247	489227	0.1623
170642	54748	57909	0	35812	77247	489227	0.1624
170642	54748	57909	0	35812	77247	489227	0.1625
170642	54748	57909	0	35812	77247	489227	0.1626
170642	54748	57909	0	35812	77247	489227	0.1627
170642	54748	57909	0	35812	77247	489227	0.1628
170642	54748	57909	0	35812	77247	489227	0.1629
170642	54748	57909	0	35812	77247	489227	0.163
170642	54748	57909	0	35812	77247	489227	0.1631
170642	54748	57909	0	35812	77247	489227	0.1632
170642	54748	57909	0	35812	77247	489227	0.1633
170642	54748	57909	0	35812	77247	489227	0.1634
170642	54748	57909	0	35812	77247	489227	0.1635
170642	54748	57909	0	35812	77247	489227	0.1636
170642	54748	57909	0	35812	77247	489227	0.1637
170642	54748	57909	0	35812	77247	489227	0.1638
170642	54748	57909	0	35812	77247	489227	0.1639
170642	54748	57909	0	35812	77247	489227	0.164
170642	54748	57909	0	35812	77247	489227	0.1641
175565	54748	57909	0	30889	77247	489227	0.1642
175565	54748	57909	0	30889	77247	489227	0.1643
159801	54748	57909	0	30889	77247	489227	0.1644
159801	54748	57909	0	30889	77247	489227	0.1645
159801	54748	57909	0	30889	77247	489227	0.1646
159801	54748	57909	0	30889	77247	489227	0.1647
159801	54748	57909	0	30889	77247	489227	0.1648
159801	54748	57909	0	30889	77247	489227	0.1649
159801	54748	57909	0	30889	77247	489227	0.165
159801	54748	57909	0	30889	77247	489227	0.1651
159801	54748	57909	0	30889	77247	489227	0.1652
159801	54748	57909	0	30889	77247	489227	0.1653
159801	54748	57909	0	30889	77247	489227	0.1654
159801	54748	57909	0	30889	77247	489227	0.1655
159801	54748	57909	0	30889	77247	489227	0.1656
159801	54748	57909	0	30889	77247	489227	0.1657
159801	54748	57909	0	30889	77247	489227	0.1658
159801	54748	57909	0	30889	77247	489227	0.1659
159801	54748	57909	0	30889	77247	489227	0.166
159801	54748	57909	0	30889	77247	489227	0.1661
159801	54748	57909	0	31463	77247	488653	0.1662
159801	54748	57909	0	31463	77247	488653	0.1663
159801	54748	57909	0	31463	77247	488653	0.1664
159801	54748	57909	0	31463	77247	488653	0.1665
159801	54748	57909	0	31463	77247	488653	0.1666
159801	54748	57909	0	31463	77247	488653	0.1667
159801	54748	57909	0	31463	77247	488653	0.1668
159801	54748	57909	0	31463	77247	488653	0.1669
159801	54748	57909	0	31463	77247	488653	0.167
159801	54748	57909	0	31463	77247	488653	0.1671
159801	54748	57909	0	31463	77247	488653	0.1672
159801	54748	57909	0	31463	77247	488653	0.1673
159801	54748	57909	0	31463	77247	488653	0.1674
159801	54748	57909	0	31463	77247	488653	0.1675
159801	54748	57909	0	31463	77247	488653	0.1676
159801	54748	57909	0	31463	77247	488653	0.1677
159801	54748	57909	0	31463	77247	488653	0.1678
159801	60638	57909	0	31463	71357	488653	0.1679
159801	60638	57909	0	31463	71357	488653	0.168
159801	60638	57909	0	31463	71357	488653	0.1681
159801	60638	57909	0	31463	71357	488653	0.1682
159801	60638	57909	0	31463	71357	488653	0.1683
159801	60638	57909	0	31463	71357	488653	0.1684
159801	60638	57909	0	31463	71357	488653	0.1685
159801	60638	57909	0	31463	71357	488653	0.1686
159801	60638	57909	0	31463	71357	488653	0.1687
159801	60638	57909	0	31463	71357	488653	0.1688
159801	60638	57909	0	31463	71357	488653	0.1689
159801	60638	57909	0	31463	71357	488653	0.169
159801	60638	57909	0	31463	71357	488653	0.1691
159801	60638	57909	0	31463	71357	488653	0.1692
159801	60638	57909	0	31463	71357	488653	0.1693
159801	60638	57909	0	31463	71357	488653	0.1694
159801	60638	57909	0	31463	71357	488653	0.1695
159801	60638	57909	0	31463	71357	488653	0.1696
159801	60638	57909	0	31463	71357	488653	0.1697
159801	60638	57909	0	31463	71357	488653	0.1698
159801	60638	57909	0	31463	71357	488653	0.1699
159801	60638	57909	0	31463	71357	488653	0.17
159801	60638	57909	0	31463	71357	488653	0.1701
159801	60638	57909	0	31463	71357	488653	0.1702
159801	60638	57909	0	31463	71357	488653	0.1703
159801	60638	57909	0	31463	71357	488653	0.1704
159801	60638	57909	0	31463	71357	488653	0.1705
159801	60638	57909	0	31463	71357	488653	0.1706
159801	60638	57909	0	31463	71357	488653	0.1707
159801	60638	57909	0	31463	71357	488653	0.1708
159801	60638	57909	0	31463	71357	488653	0.1709
159801	53291	57909	0	31463	71357	488653	0.171
159801	53291	57909	0	31463	71357	488653	0.1711
159801	53291	57909	0	31463	71357	488653	0.1712
159801	53291	57909	0	31463	71357	488653	0.1713
159801	53291	57909	0	31463	71357	488653	0.1714
159801	53291	57909	0	31463	71357	488653	0.1715
159801	53291	57909	0	31463	71357	488653	0.1716
159801	53291	57909	0	31463	71357	488653	0.1717
159801	53291	57909	0	31463	71357	488653	0.1718
159801	53291	57909	0	31463	71357	488653	0.1719
159801	53291	57909	0	31463	71357	488653	0.172
159801	53291	57909	0	31463	71357	488653	0.1721
159801	53291	57909	0	31463	71357	488653	0.1722
159801	53291	57909	0	31463	71357	488653	0.1723
159801	53291	57909	0	31463	71357	488653	0.1724
159801	53291	57909	0	31463	71357	488653	0.1725
159801	53291	57909	0	31463	71357	488653	0.1726
159801	53291	57909	0	31463	71357	488653	0.1727
159801	53291	57909	0	31463	71357	488653	0.1728
159801	53291	57909	0	31463	71357	488653	0.1729
159801	53291	57909	0	31463	71357	488653	0.173
159801	53291	57909	0	31463	71357	488653	0.1731
159801	53291	57909	0	31463	71357	488653	0.1732
159801	53291	57909	0	31463	71357	488653	0.1733
159801	53291	57909	0	31463	71357	488653	0.1734
159801	53291	57909	0	31463	71357	488653	0.1735
159801	53291	57909	0	31463	71357	488653	0.1736
159801	53291	57909	0	31463	71357	488653	0.1737
159801	53291	57909	0	31463	71357	488653	0.1738
159801	53291	57909	0	31463	71357	488653	0.1739
159801	53291	57909	0	31463	71357	488653	0.174
159801	53291	57909	0	31463	76833	483177	0.1741
159801	53291	57909	0	31463	76833	483177	0.1742
159801	53291	57909	0	31463	76833	483177	0.1743
159801	53291	72155	0	31463	76833	468931	0.1744
159801	53291	72155	0	31463	76833	468931	0.1745
159801	53291	72362	0	31463	76833	468724	0.1746
159801	53291	72362	0	31463	76833	468724	0.1747
159801	53291	72362	0	31463	76833	468724	0.1748
159801	53291	72362	0	31463	76833	468724	0.1749
159801	53291	72362	0	31463	76833	468724	0.175
159801	53291	72362	0	31463	76833	468724	0.1751
179937	53291	52226	0	31463	76833	468724	0.1752
179937	53291	52226	0	31463	76833	468724	0.1753
179937	53291	52226	0	31463	76833	468724	0.1754
179937	53291	52226	0	31463	76833	468724	0.1755
179937	53291	52226	0	31463	76833	468724	0.1756
179937	53291	52226	0	32970	76833	467217	0.1757
179937	53291	52226	0	32970	76833	467217	0.1758
179937	53291	52226	0	32970	76833	467217	0.1759
179937	53291	52226	0	32970	76833	467217	0.176
179937	53291	52226	0	32970	76833	467217	0.1761
179937	53291	52226	0	32970	76833	467217	0.1762
179937	53291	52226	0	32970	76833	467217	0.1763
179937	53291	52226	0	32970	76833	467217	0.1764
179937	53291	52226	0	32970	76833	467217	0.1765
179937	53291	52226	0	32970	76833	467217	0.1766
194941	53291	37222	0	32970	76833	467217	0.1767
194941	53291	37222	0	32970	76833	467217	0.1768
194941	53291	37222	0	32970	76833	467217	0.1769
194941	53291	37222	0	32970	76833	467217	0.177
194941	53291	37222	0	32970	76833	467217	0.1771
194941	53291	37222	0	32970	76833	467217	0.1772
194941	53291	37222	0	32970	76833	467217	0.1773
194941	53291	37222	0	32970	76833	467217	0.1774
194941	53291	37222	0	32970	76833	467217	0.1775
194941	53291	37222	0	32970	76833	467217	0.1776
194941	53291	37222	0	32970	76833	467217	0.1777
194941	53291	37222	0	32970	76833	467217	0.1778
194941	53291	37222	0	32970	76833	467217	0.1779
194941	53291	37222	0	32970	76833	467217	0.178
194941	53291	37222	0	32970	76833	467217	0.1781
194941	53291	37222	0	32970	76833	467217	0.1782
194941	53291	37222	4548	32970	72285	467217	0.1783
194941	53291	37222	4548	32970	72285	467217	0.1784
194941	53291	37222	4548	32970	72285	467217	0.1785
194941	53291	37222	4548	32970	72285	467217	0.1786
194941	53291	37222	4548	32970	72285	467217	0.1787
194941	53291	37222	4548	32970	72285	467217	0.1788
195148	53291	37015	4548	32970	72285	467217	0.1789
195148	53291	37015	4548	32970	72285	467217	0.179
195148	53291	37015	4548	32970	72285	467217	0.1791
195148	53291	37015	4548	32970	72285	467217	0.1792
195148	53291	37015	4548	32970	72285	467217	0.1793
195148	53291	37015	4548	32970	72285	467217	0.1794
195148	53291	37015	4548	32970	72285	467217	0.1795
195148	53291	37015	4548	32970	72285	467217	0.1796
172949	53291	37015	4548	32970	72285	467217	0.1797
172949	53291	37015	4548	32970	72285	467217	0.1798
172949	53291	37015	4548	32970	72285	467217	0.1799
172949	53291	37015	4548	32970	72285	467217	0.18
172949	53291	37015	4548	32970	72285	467217	0.1801
172949	53291	37015	4548	32970	72285	467217	0.1802
172949	53291	37015	4548	32970	72285	467217	0.1803
172949	53291	37015	4548	32970	72285	467217	0.1804
172949	53291	37015	4548	32970	72285	467217	0.1805
172949	53291	37015	4548	32970	72285	467217	0.1806
172949	53291	37015	4548	32970	72285	467217	0.1807
172949	53291	37015	4548	32970	72285	467217	0.1808
172949	53291	37015	4548	32970	72285	467217	0.1809
172949	53291	37015	4548	32970	72285	467217	0.181
172949	53291	37015	4548	32970	72285	467217	0.1811
172949	53291	37015	4548	32970	72285	467217	0.1812
172949	53291	37015	4548	32970	72285	467217	0.1813
172949	53291	37015	4548	32970	72285	467217	0.1814
172949	53291	37015	4548	32970	72285	467217	0.1815
172949	53291	37015	4548	32970	72285	467217	0.1816
172949	53291	37015	4548	32970	72285	467217	0.1817
172949	53291	37015	4548	32970	72285	467217	0.1818
172949	53291	37015	4548	32970	72285	467217	0.1819
172949	47072	37015	4548	32970	72285	467217	0.182
172949	47072	37015	4548	32970	72285	467217	0.1821
172949	47072	37015	4548	32970	72285	467217	0.1822
172949	47072	37015	4548	32970	72285	467217	0.1823
172949	47072	37015	4548	32970	72285	467217	0.1824
172949	47072	37015	4548	32970	72285	467217	0.1825
172949	47072	37015	4548	32970	72285	467217	0.1826
172949	47072	37015	4548	32970	72285	467217	0.1827
172949	47072	37015	4548	32970	72285	467217	0.1828
172949	47072	37015	4548	32970	72285	467217	0.1829
172949	47072	37015	4548	32970	72285	467217	0.183
172949	47072	37015	4548	32970	72285	467217	0.1831
172949	47072	37015	4548	32970	72285	467217	0.1832
172949	47072	37015	4548	32970	72285	467217	0.1833
172949	47072	37015	4548	32970	72285	467217	0.1834
172949	47072	37015	4548	32970	72285	467217	0.1835
172949	47072	37015	4548	32970	72285	467217	0.1836
172949	47072	37015	4548	32970	72285	467217	0.1837
172949	47072	37015	4548	32970	72285	467217	0.1838
172949	47072	37015	4548	32970	72285	467217	0.1839
172949	47072	37015	4548	32970	72285	467217	0.184
172949	47072	37015	4548	32970	72285	467217	0.1841
172949	47072	37015	4548	32970	72285	467217	0.1842
172949	47072	37015	4548	32970	72285	467217	0.1843
172949	47072	37015	4548	32970	72285	467217	0.1844
172949	47072	37015	4548	32970	72285	467217	0.1845
172949	47072	37015	4548	32970	72285	467217	0.1846
172949	47072	37015	4548	32970	72285	467217	0.1847
172949	47072	37015	4548	32970	72285	467217	0.1848
172949	47072	37015	4548	43663	72285	456524	0.1849
172949	47072	37015	4548	43663	72285	456524	0.185
172949	47072	37015	4548	43663	72285	456524	0.1851
172949	47072	37015	4548	43663	72285	456524	0.1852
172949	47072	37015	4548	43663	72285	456524	0.1853
172949	47072	37015	4548	43663	72285	456524	0.1854
172949	47072	37015	4548	43663	72285	456524	0.1855
172949	47072	37015	4548	43663	72285	456524	0.1856
172949	47072	37015	4548	43663	72285	456524	0.1857
172949	47072	37015	4548	43663	72285	456524	0.1858
172949	47072	37015	4548	43663	72285	456524	0.1859
172949	47072	37015	4548	43663	72285	456524	0.186
172949	47072	37015	4548	43663	72285	456524	0.1861
172949	47072	37015	4548	43663	72285	456524	0.1862
172949	47072	37015	4548	43663	72285	456524	0.1863
172949	47072	37015	4548	43663	72285	456524	0.1864
172949	47072	37015	4548	43663	72285	456524	0.1865
172949	47072	37015	4548	43663	72285	456524	0.1866
172949	47072	37015	4548	43663	72285	456524	0.1867
172949	47072	37015	4548	43663	72285	456524	0.1868
172949	47072	37015	4548	43663	72285	456524	0.1869
172949	47072	37015	4548	43663	72285	456524	0.187
172949	41401	37015	4548	43663	72285	456524	0.1871
172949	41401	37015	4548	43663	72285	456524	0.1872
172949	41401	37015	4548	43663	72285	456524	0.1873
172949	41401	37015	4548	43663	72285	456524	0.1874
172949	41401	37015	4548	43663	72285	456524	0.1875
172949	41401	37015	4548	43663	72285	456524	0.1876
172949	41401	37015	4548	43663	72285	456524	0.1877
172949	41401	37015	4548	43663	72285	456524	0.1878
172949	41401	37015	4548	43663	72285	456524	0.1879
172949	41401	37015	4548	43663	72285	456524	0.188
172949	41401	37015	4548	43663	72285	456524	0.1881
172949	41401	37015	4548	43663	72285	456524	0.1882
172949	41401	37015	4548	43663	72285	456524	0.1883
172949	41401	37015	4548	43663	72285	456524	0.1884
172949	41401	37015	4548	43663	72285	456524	0.1885
172949	48257	37015	4548	43663	65429	456524	0.1886
149543	48257	37015	4548	43663	65429	456524	0.1887
149543	48257	37015	4548	43663	65429	456524	0.1888
149543	48257	37015	4548	43663	65429	456524	0.1889
149543	48257	37015	4548	43663	65429	456524	0.189
149543	48257	37015	4548	43663	65429	456524	0.1891
149543	48257	37015	4548	43663	65429	456524	0.1892
149543	48257	37015	4548	43663	65429	456524	0.1893
149543	48257	37015	4548	43663	65429	456524	0.1894
149543	48257	37015	4548	43663	65429	456524	0.1895
149543	48257	37015	4548	43663	65429	456524	0.1896
149543	48257	37015	4548	43663	65429	456524	0.1897
149543	48257	37015	4548	43663	65429	456524	0.1898
149543	48257	37015	4548	43663	65429	456524	0.1899
149543	48257	37015	4548	43663	65429	456524	0.19
149543	48257	37015	4548	43663	65429	456524	0.1901
149543	48257	37015	4548	43663	65429	456524	0.1902
149543	48257	37015	4548	43663	65429	456524	0.1903
149543	48257	37015	4548	43663	65429	456524	0.1904
149543	48257	37015	4548	43663	65429	456524	0.1905
149543	48257	37015	4548	43663	65429	456524	0.1906
149543	48257	37015	4548	43663	65429	456524	0.1907
149543	48257	37015	4548	43663	65429	456524	0.1908
149543	48257	37015	4548	43663	65429	456524	0.1909
149543	48257	37015	4548	43663	65429	456524	0.191
149543	48257	37015	4548	43663	65429	456524	0.1911
141250	48257	37015	4548	43663	65429	456524	0.1912
141250	48257	37015	4548	43663	65429	456524	0.1913
141250	48257	37015	4548	43663	65429	456524	0.1914
141250	48257	37015	4548	43663	65429	456524	0.1915
141250	48257	37015	4548	43663	65429	456524	0.1916
141250	48257	37015	4548	43663	65429	456524	0.1917
141250	48257	37015	4548	43663	65429	456524	0.1918
141250	48257	37015	4548	43663	65429	456524	0.1919
141250	48257	37015	4548	43663	65429	456524	0.192
141250	48257	37015	4548	43663	65429	456524	0.1921
141250	48257	37015	4548	43663	65429	456524	0.1922
141250	48257	37015	4548	43663	65429	456524	0.1923
141250	48257	37015	4548	43663	65429	456524	0.1924
141250	48257	37015	4548	43663	65429	456524	0.1925
141250	48257	37015	4548	43663	65429	456524	0.1926
141250	48257	37015	4548	43663	65429	456524	0.1927
141250	48257	37015	4548	43663	65429	456524	0.1928
141250	48257	37015	4548	43663	65429	456524	0.1929
141250	48257	37015	4548	43663	65429	456524	0.193
141250	48257	37015	4548	43663	65429	456524	0.1931
141250	48257	37015	4548	43663	65429	456524	0.1932
141250	48257	37015	4548	43663	65429	456524	0.1933
141250	48257	37015	4548	43663	65429	456524	0.1934
141250	48257	37015	4548	43663	65429	456524	0.1935
141250	48257	37015	4548	43663	65429	456524	0.1936
141250	48257	37015	4548	43663	65429	456524	0.1937
141250	48257	37015	4548	43663	65429	456524	0.1938
141250	48257	37015	4548	43663	65429	456524	0.1939
141250	48257	37015	4548	43663	65429	456524	0.194
141250	48257	37015	4548	43663	65429	456524	0.1941
141250	48257	37015	4548	43663	65429	456524	0.1942
141250	48257	37015	4548	43663	65429	456524	0.1943
141250	48257	37015	4548	43663	65429	456524	0.1944
141250	48257	37015	4548	43663	65429	456524	0.1945
141250	48257	37015	4548	43663	65429	456524	0.1946
141250	48257	37015	4548	43663	65429	456524	0.1947
141250	48257	37015	4548	43663	65429	456524	0.1948
141250	48257	37015	4548	43663	65429	456524	0.1949
141250	48257	37015	4548	43663	65429	456524	0.195
141250	48257	37015	4548	43663	65429	456524	0.1951
141250	48257	37015	4548	43663	65429	456524	0.1952
141250	48257	37015	4548	43663	65429	456524	0.1953
141250	48257	37015	4548	43663	65429	456524	0.1954
141250	48257	37015	4548	43663	65429	456524	0.1955
141250	48257	37015	4548	43663	65429	456524	0.1956
141250	48257	37015	4548	43663	65429	456524	0.1957
141250	48257	37015	4548	43663	65429	456524	0.1958
141250	48257	37015	4548	43663	65429	456524	0.1959
141250	48257	37015	4548	43663	65429	456524	0.196
141250	48257	37015	4548	43663	65429	456524	0.1961
141250	48257	37015	4548	43663	65429	456524	0.1962
141250	48257	37015	4548	43663	65429	456524	0.1963
141250	48257	37015	4548	43663	65429	456524	0.1964
141250	48257	37015	4548	43663	65429	456524	0.1965
141250	48257	37015	4548	43663	65429	456524	0.1966
141250	48257	37015	0	43663	65429	456524	0.1967
141250	48257	37015	0	43663	65429	456524	0.1968
141250	48257	37015	0	43663	65429	456524	0.1969
141250	48257	37015	0	43663	65429	456524	0.197
141250	48257	37015	0	43663	65429	456524	0.1971
141250	48257	37015	0	43663	65429	456524	0.1972
141250	48257	37015	0	43663	65429	456524	0.1973
141250	48257	37015	0	43663	65429	456524	0.1974
141250	48257	37015	0	43663	65429	456524	0.1975
141250	48257	37015	0	43663	65429	456524	0.1976
141250	48257	37015	0	43663	65429	456524	0.1977
141250	48257	37015	0	43663	65429	456524	0.1978
141250	48257	37015	0	43663	65429	456524	0.1979
141250	48257	37015	0	43663	65429	456524	0.198
141250	48257	37015	0	43663	65429	456524	0.1981
141250	48257	37015	0	43663	65429	456524	0.1982
141250	48257	37015	0	43663	65429	456524	0.1983
141250	48257	37015	0	43663	65429	456524	0.1984
141250	48257	37015	0	43663	70646	451307	0.1985
141250	48257	37015	0	43663	70646	451307	0.1986
141250	48257	37015	0	43663	70646	451307	0.1987
141250	48257	37015	0	43663	70646	451307	0.1988
141250	48257	37015	0	43663	70646	451307	0.1989
141250	48257	37015	0	43663	70646	451307	0.199
141250	48257	37015	0	43663	70646	451307	0.1991
141250	48257	37015	0	43663	70646	451307	0.1992
141250	48257	37015	0	43663	70646	451307	0.1993
141250	48257	37015	0	43663	70646	451307	0.1994
141250	48257	37015	0	43663	70646	451307	0.1995
141250	48257	37015	0	43663	70646	451307	0.1996
141250	48257	37015	0	43663	70646	451307	0.1997
141250	48257	37015	0	43663	70646	451307	0.1998
[truncated: 8,002 more rows]

## Sheet: Fig 3d bottom
D	ratio
0	0.642986
0.0001	0.609461
0.0002	0.64415
0.0003	0.654342
0.0004	0.647629
0.0005	0.661956
0.0006	0.681703
0.0007	0.656438
0.0008	0.636125
0.0009	0.628901
0.001	0.62274
0.0011	0.674226
0.0012	0.664193
0.0013	0.710957
0.0014	0.710957
0.0015	0.696495
0.0016	0.692988
0.0017	0.727274
0.0018	0.737045
0.0019	0.737415
0.002	0.737415
0.0021	0.737415
0.0022	0.736408
0.0023	0.671351
0.0024	0.664686
0.0025	0.685951
0.0026	0.685951
0.0027	0.702306
0.0028	0.735276
0.0029	0.735276
0.003	0.742418
0.0031	0.747471
0.0032	0.711734
0.0033	0.711734
0.0034	0.709941
0.0035	0.662762
0.0036	0.662762
0.0037	0.668241
0.0038	0.668241
0.0039	0.70101
0.004	0.70101
0.0041	0.70101
0.0042	0.70101
0.0043	0.689632
0.0044	0.689632
0.0045	0.736894
0.0046	0.725594
0.0047	0.721143
0.0048	0.721143
0.0049	0.719052
0.005	0.719052
0.0051	0.716769
0.0052	0.716769
0.0053	0.701271
0.0054	0.733067
0.0055	0.733067
0.0056	0.717587
0.0057	0.706837
0.0058	0.706837
0.0059	0.706837
0.006	0.696206
0.0061	0.68015
0.0062	0.68015
0.0063	0.683135
0.0064	0.682186
0.0065	0.682186
0.0066	0.682186
0.0067	0.682186
0.0068	0.682186
0.0069	0.678968
0.007	0.678968
0.0071	0.629366
0.0072	0.6149
0.0073	0.6149
0.0074	0.608251
0.0075	0.608251
0.0076	0.608251
0.0077	0.598172
0.0078	0.57874
0.0079	0.57874
0.008	0.576971
0.0081	0.558736
0.0082	0.558736
0.0083	0.558736
0.0084	0.558736
0.0085	0.558736
0.0086	0.558736
0.0087	0.558736
0.0088	0.558736
0.0089	0.558736
0.009	0.558736
0.0091	0.558736
0.0092	0.558736
0.0093	0.601824
0.0094	0.601824
0.0095	0.601824
0.0096	0.601824
0.0097	0.601824
0.0098	0.602017
0.0099	0.602017
0.01	0.602017
0.0101	0.602017
0.0102	0.602017
0.0103	0.572235
0.0104	0.572235
0.0105	0.572235
0.0106	0.518498
0.0107	0.518498
0.0108	0.518498
0.0109	0.51981
0.011	0.51981
0.0111	0.51981
0.0112	0.508062
0.0113	0.508062
0.0114	0.508062
0.0115	0.508062
0.0116	0.508062
0.0117	0.508062
0.0118	0.508062
0.0119	0.508062
0.012	0.508062
0.0121	0.508062
0.0122	0.508062
0.0123	0.508062
0.0124	0.508062
0.0125	0.508062
0.0126	0.507711
0.0127	0.507711
0.0128	0.564063
0.0129	0.564063
0.013	0.564063
0.0131	0.564063
0.0132	0.564063
0.0133	0.564063
0.0134	0.564063
0.0135	0.564063
0.0136	0.564063
0.0137	0.564063
0.0138	0.564063
0.0139	0.564063
0.014	0.564063
0.0141	0.564063
0.0142	0.564063
0.0143	0.529052
0.0144	0.529052
0.0145	0.529052
0.0146	0.529052
0.0147	0.532492
0.0148	0.532492
0.0149	0.532492
0.015	0.533749
0.0151	0.533749
0.0152	0.533749
0.0153	0.533749
0.0154	0.533749
0.0155	0.533749
0.0156	0.533749
0.0157	0.533749
0.0158	0.533749
0.0159	0.533749
0.016	0.527059
0.0161	0.527059
0.0162	0.527059
0.0163	0.527059
0.0164	0.527059
0.0165	0.527059
0.0166	0.527059
0.0167	0.527059
0.0168	0.527059
0.0169	0.527059
0.017	0.527059
0.0171	0.527059
0.0172	0.527059
0.0173	0.527059
0.0174	0.527059
0.0175	0.527059
0.0176	0.527059
0.0177	0.527059
0.0178	0.527059
0.0179	0.527059
0.018	0.515027
0.0181	0.515027
0.0182	0.515027
0.0183	0.515027
0.0184	0.515027
0.0185	0.515027
0.0186	0.515027
0.0187	0.515027
0.0188	0.515027
0.0189	0.515027
0.019	0.515027
0.0191	0.515027
0.0192	0.515027
0.0193	0.515027
0.0194	0.515027
0.0195	0.515027
0.0196	0.515027
0.0197	0.515027
0.0198	0.519643
0.0199	0.519643
0.02	0.519643
0.0201	0.519643
0.0202	0.519643
0.0203	0.551067
0.0204	0.551067
0.0205	0.551067
0.0206	0.554467
0.0207	0.554467
0.0208	0.554467
0.0209	0.554467
0.021	0.554467
0.0211	0.554467
0.0212	0.554467
0.0213	0.554467
0.0214	0.554467
0.0215	0.554467
0.0216	0.554467
0.0217	0.554467
0.0218	0.554467
0.0219	0.554467
0.022	0.554467
0.0221	0.554467
0.0222	0.554467
0.0223	0.554467
0.0224	0.554467
0.0225	0.554467
0.0226	0.588154
0.0227	0.621784
0.0228	0.621784
0.0229	0.621784
0.023	0.621784
0.0231	0.621784
0.0232	0.621784
0.0233	0.621784
0.0234	0.621784
0.0235	0.621784
0.0236	0.621784
0.0237	0.621784
0.0238	0.621784
0.0239	0.621784
0.024	0.621784
0.0241	0.621784
0.0242	0.621784
0.0243	0.621784
0.0244	0.621784
0.0245	0.621784
0.0246	0.621784
0.0247	0.621784
0.0248	0.621784
0.0249	0.621784
0.025	0.621784
0.0251	0.621784
0.0252	0.621784
0.0253	0.621784
0.0254	0.621784
0.0255	0.621784
0.0256	0.621784
0.0257	0.621784
0.0258	0.621784
0.0259	0.621784
0.026	0.621784
0.0261	0.621784
0.0262	0.621784
0.0263	0.621784
0.0264	0.621784
0.0265	0.602122
0.0266	0.602122
0.0267	0.602122
0.0268	0.602122
0.0269	0.602122
0.027	0.602122
0.0271	0.602122
0.0272	0.602122
0.0273	0.538904
0.0274	0.538904
0.0275	0.538904
0.0276	0.538904
0.0277	0.541275
0.0278	0.541275
0.0279	0.541275
0.028	0.541275
0.0281	0.541275
0.0282	0.541275
0.0283	0.537151
0.0284	0.537151
0.0285	0.537151
0.0286	0.537151
0.0287	0.537151
0.0288	0.537151
0.0289	0.537151
0.029	0.537151
0.0291	0.537151
0.0292	0.537151
0.0293	0.537151
0.0294	0.537151
0.0295	0.537151
0.0296	0.537151
0.0297	0.537151
0.0298	0.537151
0.0299	0.537151
0.03	0.537151
0.0301	0.537151
0.0302	0.537151
0.0303	0.537151
0.0304	0.536124
0.0305	0.558964
0.0306	0.558964
0.0307	0.558964
0.0308	0.558964
0.0309	0.558964
0.031	0.558964
0.0311	0.558964
0.0312	0.558964
0.0313	0.558964
0.0314	0.558964
0.0315	0.558964
0.0316	0.558964
0.0317	0.558964
0.0318	0.558964
0.0319	0.558964
0.032	0.558964
0.0321	0.558964
0.0322	0.558964
0.0323	0.558964
0.0324	0.558964
0.0325	0.558964
0.0326	0.554398
0.0327	0.554398
0.0328	0.554398
0.0329	0.554398
0.033	0.554398
0.0331	0.554398
0.0332	0.554398
0.0333	0.554398
0.0334	0.554398
0.0335	0.554398
0.0336	0.554398
0.0337	0.554398
0.0338	0.554398
0.0339	0.554398
0.034	0.554398
0.0341	0.554398
0.0342	0.554398
0.0343	0.554398
0.0344	0.554398
0.0345	0.554398
0.0346	0.554398
0.0347	0.554398
0.0348	0.554398
0.0349	0.554398
0.035	0.554398
0.0351	0.554398
0.0352	0.554398
0.0353	0.554398
0.0354	0.554398
0.0355	0.554398
0.0356	0.554398
0.0357	0.554398
0.0358	0.554398
0.0359	0.554398
0.036	0.554398
0.0361	0.554398
0.0362	0.554398
0.0363	0.554398
0.0364	0.554398
0.0365	0.554398
0.0366	0.554398
0.0367	0.554398
0.0368	0.554398
0.0369	0.554398
0.037	0.554398
0.0371	0.554398
0.0372	0.554398
0.0373	0.554398
0.0374	0.554398
0.0375	0.593701
0.0376	0.593701
0.0377	0.5768
0.0378	0.5768
0.0379	0.5768
0.038	0.5768
0.0381	0.5768
0.0382	0.5768
0.0383	0.5768
0.0384	0.5768
0.0385	0.5768
0.0386	0.5768
0.0387	0.5768
0.0388	0.5768
0.0389	0.5768
0.039	0.5768
0.0391	0.5768
0.0392	0.5768
0.0393	0.5768
0.0394	0.54175
0.0395	0.54175
0.0396	0.54175
0.0397	0.54175
0.0398	0.54175
0.0399	0.54175
0.04	0.54175
0.0401	0.531316
0.0402	0.531316
0.0403	0.531316
0.0404	0.531316
0.0405	0.531316
0.0406	0.531316
0.0407	0.531316
0.0408	0.531316
0.0409	0.531316
0.041	0.531316
0.0411	0.531316
0.0412	0.531316
0.0413	0.531316
0.0414	0.531316
0.0415	0.531316
0.0416	0.531316
0.0417	0.531316
0.0418	0.531316
0.0419	0.531316
0.042	0.531316
0.0421	0.531316
0.0422	0.531316
0.0423	0.531316
0.0424	0.531316
0.0425	0.531316
0.0426	0.5097
0.0427	0.5097
0.0428	0.5097
0.0429	0.5097
0.043	0.5097
0.0431	0.5097
0.0432	0.5097
0.0433	0.5097
0.0434	0.5097
0.0435	0.503434
0.0436	0.503434
0.0437	0.503434
0.0438	0.503434
0.0439	0.503434
0.044	0.503434
0.0441	0.503434
0.0442	0.503434
0.0443	0.503434
0.0444	0.503434
0.0445	0.503434
0.0446	0.503434
0.0447	0.503434
0.0448	0.503434
0.0449	0.503434
0.045	0.503434
0.0451	0.503434
0.0452	0.503434
0.0453	0.503434
0.0454	0.503434
0.0455	0.503434
0.0456	0.503434
0.0457	0.503434
0.0458	0.503434
0.0459	0.503434
0.046	0.503434
0.0461	0.503434
0.0462	0.503434
0.0463	0.503434
0.0464	0.503434
0.0465	0.503434
0.0466	0.503434
0.0467	0.503434
0.0468	0.503434
0.0469	0.503434
0.047	0.503434
0.0471	0.503434
0.0472	0.503434
0.0473	0.503434
0.0474	0.503434
0.0475	0.503434
0.0476	0.503434
0.0477	0.503434
0.0478	0.503434
0.0479	0.503434
0.048	0.503434
0.0481	0.503434
0.0482	0.503434
0.0483	0.503434
0.0484	0.503434
0.0485	0.503434
0.0486	0.503434
0.0487	0.503434
0.0488	0.503434
0.0489	0.503434
0.049	0.503434
0.0491	0.503434
0.0492	0.503434
0.0493	0.503434
0.0494	0.503434
0.0495	0.503434
0.0496	0.503434
0.0497	0.503434
0.0498	0.503434
0.0499	0.503434
0.05	0.503434
0.0501	0.503434
0.0502	0.503434
0.0503	0.503434
0.0504	0.503434
0.0505	0.503434
0.0506	0.503434
0.0507	0.503434
0.0508	0.503434
0.0509	0.503434
0.051	0.503434
0.0511	0.503434
0.0512	0.503434
0.0513	0.503434
0.0514	0.503434
0.0515	0.503434
0.0516	0.503434
0.0517	0.503434
0.0518	0.503434
0.0519	0.503434
0.052	0.503434
0.0521	0.503434
0.0522	0.503434
0.0523	0.503434
0.0524	0.503434
0.0525	0.503434
0.0526	0.503434
0.0527	0.503434
0.0528	0.503434
0.0529	0.503434
0.053	0.503434
0.0531	0.503434
0.0532	0.503434
0.0533	0.503434
0.0534	0.503434
0.0535	0.504509
0.0536	0.504509
0.0537	0.504509
0.0538	0.504509
0.0539	0.504509
0.054	0.504509
0.0541	0.504509
0.0542	0.504509
0.0543	0.519565
0.0544	0.519565
0.0545	0.519565
0.0546	0.519565
0.0547	0.519565
0.0548	0.519565
0.0549	0.519565
0.055	0.519565
0.0551	0.519565
0.0552	0.519565
0.0553	0.519565
0.0554	0.519565
0.0555	0.519565
0.0556	0.519565
0.0557	0.519565
0.0558	0.516756
0.0559	0.516756
0.056	0.516756
0.0561	0.516756
0.0562	0.516756
0.0563	0.516756
0.0564	0.516756
0.0565	0.516756
0.0566	0.516756
0.0567	0.516756
0.0568	0.516756
0.0569	0.516756
0.057	0.516756
0.0571	0.516756
0.0572	0.516756
0.0573	0.516756
0.0574	0.516756
0.0575	0.516756
0.0576	0.516756
0.0577	0.516756
0.0578	0.516756
0.0579	0.516756
0.058	0.516756
0.0581	0.516756
0.0582	0.516756
0.0583	0.516756
0.0584	0.516756
0.0585	0.535456
0.0586	0.535456
0.0587	0.535456
0.0588	0.535456
0.0589	0.535456
0.059	0.535456
0.0591	0.535456
0.0592	0.535456
0.0593	0.535456
0.0594	0.565215
0.0595	0.565215
0.0596	0.565215
0.0597	0.565215
0.0598	0.565215
0.0599	0.565215
0.06	0.565215
0.0601	0.565215
0.0602	0.565215
0.0603	0.565215
0.0604	0.565215
0.0605	0.565215
0.0606	0.533313
0.0607	0.533313
0.0608	0.533313
0.0609	0.533313
0.061	0.533313
0.0611	0.533313
0.0612	0.533313
0.0613	0.533313
0.0614	0.533313
0.0615	0.533313
0.0616	0.533313
0.0617	0.533313
0.0618	0.533313
0.0619	0.533313
0.062	0.533313
0.0621	0.533313
0.0622	0.533313
0.0623	0.533313
0.0624	0.533313
0.0625	0.533313
0.0626	0.533313
0.0627	0.533313
0.0628	0.533313
0.0629	0.533313
0.063	0.533313
0.0631	0.542588
0.0632	0.542588
0.0633	0.542588
0.0634	0.542588
0.0635	0.542588
0.0636	0.542588
0.0637	0.542588
0.0638	0.542588
0.0639	0.542588
0.064	0.542588
0.0641	0.542588
0.0642	0.542588
0.0643	0.542588
0.0644	0.542588
0.0645	0.542588
0.0646	0.542588
0.0647	0.542588
0.0648	0.542588
0.0649	0.491703
0.065	0.491703
0.0651	0.484885
0.0652	0.484885
0.0653	0.484885
0.0654	0.484885
0.0655	0.484885
0.0656	0.484885
0.0657	0.484885
0.0658	0.484885
0.0659	0.484885
0.066	0.484885
0.0661	0.484885
0.0662	0.484885
0.0663	0.484885
0.0664	0.484885
0.0665	0.484885
0.0666	0.484885
0.0667	0.484885
0.0668	0.484885
0.0669	0.484885
0.067	0.484885
0.0671	0.484885
0.0672	0.484885
0.0673	0.484885
0.0674	0.484885
0.0675	0.484885
0.0676	0.484885
0.0677	0.484885
0.0678	0.497599
0.0679	0.497599
0.068	0.497599
0.0681	0.497599
0.0682	0.497599
0.0683	0.497599
0.0684	0.497599
0.0685	0.497599
0.0686	0.497599
0.0687	0.497599
0.0688	0.497599
0.0689	0.497599
0.069	0.497599
0.0691	0.497599
0.0692	0.497599
0.0693	0.497599
0.0694	0.497599
0.0695	0.497599
0.0696	0.497599
0.0697	0.497599
0.0698	0.497599
0.0699	0.497599
0.07	0.497599
0.0701	0.497599
0.0702	0.497599
0.0703	0.497599
0.0704	0.497599
0.0705	0.497599
0.0706	0.497599
0.0707	0.497599
0.0708	0.497599
0.0709	0.497599
0.071	0.497599
0.0711	0.497599
0.0712	0.497599
0.0713	0.497599
0.0714	0.497599
0.0715	0.497599
0.0716	0.497599
0.0717	0.497599
0.0718	0.497599
0.0719	0.497599
0.072	0.497599
0.0721	0.480572
0.0722	0.480572
0.0723	0.480572
0.0724	0.480572
0.0725	0.480572
0.0726	0.480572
0.0727	0.471244
0.0728	0.471244
0.0729	0.471244
0.073	0.471244
0.0731	0.471244
0.0732	0.471244
0.0733	0.471244
0.0734	0.471244
0.0735	0.471244
0.0736	0.471244
0.0737	0.471244
0.0738	0.471244
0.0739	0.471244
0.074	0.471244
0.0741	0.471244
0.0742	0.471244
0.0743	0.471244
0.0744	0.471244
0.0745	0.471244
0.0746	0.471244
0.0747	0.471244
0.0748	0.471244
0.0749	0.471244
0.075	0.471244
0.0751	0.471244
0.0752	0.471244
0.0753	0.471244
0.0754	0.471244
0.0755	0.471244
0.0756	0.471244
0.0757	0.471244
0.0758	0.471244
0.0759	0.471244
0.076	0.471244
0.0761	0.471244
0.0762	0.471244
0.0763	0.471244
0.0764	0.471244
0.0765	0.471244
0.0766	0.471244
0.0767	0.471244
0.0768	0.471244
0.0769	0.471244
0.077	0.471244
0.0771	0.471244
0.0772	0.471244
0.0773	0.471244
0.0774	0.471244
0.0775	0.471244
0.0776	0.471244
0.0777	0.471244
0.0778	0.471244
0.0779	0.471244
0.078	0.471244
0.0781	0.471244
0.0782	0.471244
0.0783	0.471244
0.0784	0.471244
0.0785	0.46926
0.0786	0.46926
0.0787	0.46926
0.0788	0.46926
0.0789	0.46926
0.079	0.46926
0.0791	0.46926
0.0792	0.46926
0.0793	0.46926
0.0794	0.46926
0.0795	0.46926
0.0796	0.46926
0.0797	0.46926
0.0798	0.46926
0.0799	0.46926
0.08	0.46926
0.0801	0.46926
0.0802	0.46926
0.0803	0.46926
0.0804	0.46926
0.0805	0.46926
0.0806	0.46926
0.0807	0.46926
0.0808	0.46926
0.0809	0.46926
0.081	0.46926
0.0811	0.46926
0.0812	0.46926
0.0813	0.46926
0.0814	0.46926
0.0815	0.46926
0.0816	0.46926
0.0817	0.46926
0.0818	0.46926
0.0819	0.46926
0.082	0.46926
0.0821	0.46926
0.0822	0.46926
0.0823	0.46926
0.0824	0.46926
0.0825	0.46926
0.0826	0.46926
0.0827	0.46926
0.0828	0.46926
0.0829	0.46926
0.083	0.46926
0.0831	0.4482
0.0832	0.434096
0.0833	0.434096
0.0834	0.434096
0.0835	0.434096
0.0836	0.434096
0.0837	0.434096
0.0838	0.434096
0.0839	0.434096
0.084	0.434096
0.0841	0.434096
0.0842	0.434096
0.0843	0.434096
0.0844	0.434096
0.0845	0.434096
0.0846	0.434096
0.0847	0.434096
0.0848	0.434096
0.0849	0.434096
0.085	0.434096
0.0851	0.434096
0.0852	0.434096
0.0853	0.434096
0.0854	0.434096
0.0855	0.434096
0.0856	0.434096
0.0857	0.434096
0.0858	0.422453
0.0859	0.422453
0.086	0.422453
0.0861	0.422453
0.0862	0.422453
0.0863	0.422453
0.0864	0.422453
0.0865	0.422453
0.0866	0.422453
0.0867	0.422453
0.0868	0.422453
0.0869	0.422453
0.087	0.422453
0.0871	0.422453
0.0872	0.422453
0.0873	0.422453
0.0874	0.422453
0.0875	0.422453
0.0876	0.422453
0.0877	0.422453
0.0878	0.422453
0.0879	0.422453
0.088	0.422453
0.0881	0.422453
0.0882	0.422453
0.0883	0.422453
0.0884	0.422453
0.0885	0.422453
0.0886	0.422453
0.0887	0.422453
0.0888	0.422453
0.0889	0.422453
0.089	0.422453
0.0891	0.422453
0.0892	0.422453
0.0893	0.422453
0.0894	0.422453
0.0895	0.422453
0.0896	0.422453
0.0897	0.422453
0.0898	0.422453
0.0899	0.422453
0.09	0.422453
0.0901	0.422453
0.0902	0.422453
0.0903	0.422453
0.0904	0.422453
0.0905	0.422453
0.0906	0.422453
0.0907	0.422453
0.0908	0.422453
0.0909	0.422453
0.091	0.422453
0.0911	0.422453
0.0912	0.422453
0.0913	0.422453
0.0914	0.422453
0.0915	0.422453
0.0916	0.422453
0.0917	0.422453
0.0918	0.422453
0.0919	0.422453
0.092	0.422453
0.0921	0.422453
0.0922	0.422453
0.0923	0.422453
0.0924	0.422453
0.0925	0.422453
0.0926	0.422453
0.0927	0.422453
0.0928	0.422453
0.0929	0.422453
0.093	0.422453
0.0931	0.422453
0.0932	0.422453
0.0933	0.422453
0.0934	0.422453
0.0935	0.422453
0.0936	0.422453
0.0937	0.422453
0.0938	0.422453
0.0939	0.422453
0.094	0.422453
0.0941	0.422453
0.0942	0.422453
0.0943	0.422453
0.0944	0.422453
0.0945	0.422453
0.0946	0.422453
0.0947	0.422453
0.0948	0.422453
0.0949	0.422453
0.095	0.436557
0.0951	0.436557
0.0952	0.436557
0.0953	0.436557
0.0954	0.436557
0.0955	0.436557
0.0956	0.436557
0.0957	0.436557
0.0958	0.436557
0.0959	0.436557
0.096	0.436557
0.0961	0.436557
0.0962	0.436557
0.0963	0.436557
0.0964	0.436557
0.0965	0.436557
0.0966	0.436557
0.0967	0.436557
0.0968	0.436557
0.0969	0.436557
0.097	0.436557
0.0971	0.436557
0.0972	0.436557
0.0973	0.436557
0.0974	0.436557
0.0975	0.436557
0.0976	0.436557
0.0977	0.436557
0.0978	0.436557
0.0979	0.436557
0.098	0.436557
0.0981	0.436557
0.0982	0.436557
0.0983	0.436557
0.0984	0.436557
0.0985	0.438074
0.0986	0.438074
0.0987	0.438074
0.0988	0.438074
0.0989	0.438074
0.099	0.438074
0.0991	0.438074
0.0992	0.438074
0.0993	0.438074
0.0994	0.438074
0.0995	0.438074
0.0996	0.438074
0.0997	0.438074
0.0998	0.438074
0.0999	0.438074
0.1	0.438074
0.1001	0.438074
0.1002	0.438074
0.1003	0.422986
0.1004	0.422986
0.1005	0.422986
0.1006	0.422986
0.1007	0.422986
0.1008	0.422986
0.1009	0.422986
0.101	0.422986
0.1011	0.422986
0.1012	0.422986
0.1013	0.422986
0.1014	0.422986
0.1015	0.422986
0.1016	0.422986
0.1017	0.422986
0.1018	0.422986
0.1019	0.422986
0.102	0.422986
0.1021	0.422986
0.1022	0.422986
0.1023	0.422986
0.1024	0.422541
0.1025	0.422541
0.1026	0.422541
0.1027	0.422541
0.1028	0.422541
0.1029	0.422541
0.103	0.422541
0.1031	0.422541
0.1032	0.422541
0.1033	0.422541
0.1034	0.422541
0.1035	0.422541
0.1036	0.422541
0.1037	0.422541
0.1038	0.422541
0.1039	0.422541
0.104	0.422541
0.1041	0.422541
0.1042	0.416033
0.1043	0.416033
0.1044	0.416033
0.1045	0.416033
0.1046	0.416033
0.1047	0.416033
0.1048	0.416033
0.1049	0.416033
0.105	0.416033
0.1051	0.416033
0.1052	0.416033
0.1053	0.416033
0.1054	0.416033
0.1055	0.416033
0.1056	0.416033
0.1057	0.416033
0.1058	0.416033
0.1059	0.416033
0.106	0.416033
0.1061	0.416033
0.1062	0.416033
0.1063	0.416033
0.1064	0.416033
0.1065	0.497032
0.1066	0.497032
0.1067	0.497032
0.1068	0.497032
0.1069	0.497032
0.107	0.497032
0.1071	0.497032
0.1072	0.497032
0.1073	0.497032
0.1074	0.497032
0.1075	0.497032
0.1076	0.497032
0.1077	0.497032
0.1078	0.500771
0.1079	0.495571
0.108	0.495571
0.1081	0.495571
0.1082	0.495571
0.1083	0.495571
0.1084	0.495571
0.1085	0.495571
0.1086	0.495571
0.1087	0.495571
0.1088	0.495571
0.1089	0.495571
0.109	0.495571
0.1091	0.495571
0.1092	0.495571
0.1093	0.495571
0.1094	0.495571
0.1095	0.495571
0.1096	0.495571
0.1097	0.495571
0.1098	0.495571
0.1099	0.495571
0.11	0.495571
0.1101	0.488223
0.1102	0.488223
0.1103	0.488223
0.1104	0.488223
0.1105	0.488223
0.1106	0.488223
0.1107	0.488223
0.1108	0.488223
0.1109	0.488223
0.111	0.488223
0.1111	0.488223
0.1112	0.488223
0.1113	0.488223
0.1114	0.488223
0.1115	0.488223
0.1116	0.488223
0.1117	0.488223
0.1118	0.488223
0.1119	0.488223
0.112	0.488223
0.1121	0.488223
0.1122	0.488223
0.1123	0.488223
0.1124	0.488223
0.1125	0.488223
0.1126	0.488223
0.1127	0.488223
0.1128	0.488223
0.1129	0.488223
0.113	0.488223
0.1131	0.488223
0.1132	0.488223
0.1133	0.488223
0.1134	0.488223
0.1135	0.488223
0.1136	0.488223
0.1137	0.488223
0.1138	0.488223
0.1139	0.488223
0.114	0.488223
0.1141	0.488223
0.1142	0.488223
0.1143	0.488223
0.1144	0.488223
0.1145	0.488223
0.1146	0.488223
0.1147	0.488223
0.1148	0.488223
0.1149	0.488223
0.115	0.488223
0.1151	0.488223
0.1152	0.488223
0.1153	0.488223
0.1154	0.488223
0.1155	0.488223
0.1156	0.488223
0.1157	0.488223
0.1158	0.488223
0.1159	0.488223
0.116	0.488223
0.1161	0.488223
0.1162	0.488223
0.1163	0.488223
0.1164	0.488223
0.1165	0.488223
0.1166	0.488223
0.1167	0.488223
0.1168	0.488223
0.1169	0.488223
0.117	0.481668
0.1171	0.481668
0.1172	0.481668
0.1173	0.481668
0.1174	0.481668
0.1175	0.481668
0.1176	0.481668
0.1177	0.481668
0.1178	0.481668
0.1179	0.481668
0.118	0.481668
0.1181	0.481668
0.1182	0.481668
0.1183	0.481668
0.1184	0.481668
0.1185	0.481668
0.1186	0.467133
0.1187	0.467133
0.1188	0.467133
0.1189	0.467133
0.119	0.467133
0.1191	0.467133
0.1192	0.467133
0.1193	0.45346
0.1194	0.45346
0.1195	0.45346
0.1196	0.45346
0.1197	0.45346
0.1198	0.45346
0.1199	0.45346
0.12	0.45346
0.1201	0.45346
0.1202	0.45346
0.1203	0.45346
0.1204	0.45346
0.1205	0.45346
0.1206	0.45346
0.1207	0.45346
0.1208	0.45346
0.1209	0.45346
0.121	0.45346
0.1211	0.45346
0.1212	0.45346
0.1213	0.45346
0.1214	0.452602
0.1215	0.452602
0.1216	0.452602
0.1217	0.452602
0.1218	0.452602
0.1219	0.452602
0.122	0.452602
0.1221	0.452602
0.1222	0.452602
0.1223	0.452602
0.1224	0.452602
0.1225	0.452602
0.1226	0.452602
0.1227	0.452602
0.1228	0.452602
0.1229	0.452602
0.123	0.452602
0.1231	0.452602
0.1232	0.452602
0.1233	0.452602
0.1234	0.452602
0.1235	0.452602
0.1236	0.452602
0.1237	0.452602
0.1238	0.452602
0.1239	0.452602
0.124	0.452602
0.1241	0.452602
0.1242	0.452602
0.1243	0.452602
0.1244	0.452602
0.1245	0.400962
0.1246	0.400962
0.1247	0.400962
0.1248	0.400962
0.1249	0.400962
0.125	0.4371
0.1251	0.4371
0.1252	0.4371
0.1253	0.4371
0.1254	0.4371
0.1255	0.4371
0.1256	0.4371
0.1257	0.4371
0.1258	0.4371
0.1259	0.4371
0.126	0.4371
0.1261	0.4371
0.1262	0.4371
0.1263	0.4371
0.1264	0.4371
0.1265	0.4371
0.1266	0.4371
0.1267	0.4371
0.1268	0.4371
0.1269	0.4371
0.127	0.4371
0.1271	0.4371
0.1272	0.4371
0.1273	0.4371
0.1274	0.4371
0.1275	0.4371
0.1276	0.4371
0.1277	0.4371
0.1278	0.4371
0.1279	0.4371
0.128	0.4371
0.1281	0.4371
0.1282	0.4371
0.1283	0.4371
0.1284	0.4371
0.1285	0.4371
0.1286	0.4371
0.1287	0.4371
0.1288	0.4371
0.1289	0.4371
0.129	0.4371
0.1291	0.4371
0.1292	0.4371
0.1293	0.4371
0.1294	0.4371
0.1295	0.4371
0.1296	0.4371
0.1297	0.4371
0.1298	0.4371
0.1299	0.4371
0.13	0.4371
0.1301	0.4371
0.1302	0.4371
0.1303	0.4371
0.1304	0.4371
0.1305	0.4371
0.1306	0.4371
0.1307	0.4371
0.1308	0.4371
0.1309	0.4371
0.131	0.4371
0.1311	0.4371
0.1312	0.374583
0.1313	0.374583
0.1314	0.374583
0.1315	0.374583
0.1316	0.374583
0.1317	0.374583
0.1318	0.374583
0.1319	0.374583
0.132	0.374583
0.1321	0.374583
0.1322	0.374583
0.1323	0.374583
0.1324	0.374331
0.1325	0.374331
0.1326	0.374331
0.1327	0.374331
0.1328	0.374331
0.1329	0.374331
0.133	0.374331
0.1331	0.374331
0.1332	0.374331
0.1333	0.374331
0.1334	0.374331
0.1335	0.374331
0.1336	0.374331
0.1337	0.374331
0.1338	0.374331
0.1339	0.374331
0.134	0.374331
0.1341	0.374331
0.1342	0.374331
0.1343	0.374331
0.1344	0.374331
0.1345	0.374331
0.1346	0.374331
0.1347	0.374331
0.1348	0.374331
0.1349	0.374331
0.135	0.374331
0.1351	0.374331
0.1352	0.374331
0.1353	0.374331
0.1354	0.374331
0.1355	0.374331
0.1356	0.374331
0.1357	0.374331
0.1358	0.374331
0.1359	0.374331
0.136	0.374331
0.1361	0.374331
0.1362	0.374331
0.1363	0.374331
0.1364	0.374331
0.1365	0.374331
0.1366	0.374331
0.1367	0.374331
0.1368	0.358888
0.1369	0.358888
0.137	0.358888
0.1371	0.358888
0.1372	0.358888
0.1373	0.358888
0.1374	0.358888
0.1375	0.358888
0.1376	0.358888
0.1377	0.358888
0.1378	0.358888
0.1379	0.358888
0.138	0.358888
0.1381	0.358888
0.1382	0.358888
0.1383	0.358888
0.1384	0.358888
0.1385	0.358888
0.1386	0.358888
0.1387	0.358888
0.1388	0.358888
0.1389	0.358888
0.139	0.358888
0.1391	0.358888
0.1392	0.358888
0.1393	0.358888
0.1394	0.358888
0.1395	0.358888
0.1396	0.358888
0.1397	0.358888
0.1398	0.358888
0.1399	0.358888
0.14	0.358888
0.1401	0.358888
0.1402	0.358888
0.1403	0.358888
0.1404	0.358888
0.1405	0.358888
0.1406	0.358888
0.1407	0.358888
0.1408	0.358888
0.1409	0.358888
0.141	0.358888
0.1411	0.358888
0.1412	0.358888
0.1413	0.358888
0.1414	0.358888
0.1415	0.358888
0.1416	0.358888
0.1417	0.352428
0.1418	0.352428
0.1419	0.352428
0.142	0.352428
0.1421	0.352428
0.1422	0.352428
0.1423	0.352428
0.1424	0.352428
0.1425	0.352428
0.1426	0.352428
0.1427	0.352428
0.1428	0.352428
0.1429	0.352428
0.143	0.352428
0.1431	0.352428
0.1432	0.352428
0.1433	0.352428
0.1434	0.352428
0.1435	0.352428
0.1436	0.352428
0.1437	0.352428
0.1438	0.352428
0.1439	0.352428
0.144	0.352428
0.1441	0.352428
0.1442	0.352428
0.1443	0.352428
0.1444	0.352428
0.1445	0.352428
0.1446	0.352428
0.1447	0.352428
0.1448	0.352428
0.1449	0.352428
0.145	0.352428
0.1451	0.352428
0.1452	0.352428
0.1453	0.352428
0.1454	0.409418
0.1455	0.409418
0.1456	0.409418
0.1457	0.409418
0.1458	0.409418
0.1459	0.409418
0.146	0.409418
0.1461	0.409418
0.1462	0.409418
0.1463	0.409418
0.1464	0.409418
0.1465	0.409418
0.1466	0.409418
0.1467	0.409418
0.1468	0.409418
0.1469	0.409418
0.147	0.409418
0.1471	0.409418
0.1472	0.409418
0.1473	0.409418
0.1474	0.409418
0.1475	0.409418
0.1476	0.409418
0.1477	0.409418
0.1478	0.409418
0.1479	0.409418
0.148	0.409418
0.1481	0.409418
0.1482	0.409418
0.1483	0.409418
0.1484	0.409418
0.1485	0.409418
0.1486	0.409418
0.1487	0.409418
0.1488	0.409418
0.1489	0.409418
0.149	0.409418
0.1491	0.409418
0.1492	0.409418
0.1493	0.409418
0.1494	0.409418
0.1495	0.409418
0.1496	0.409418
0.1497	0.409418
0.1498	0.409418
0.1499	0.409418
0.15	0.401927
0.1501	0.401927
0.1502	0.401927
0.1503	0.401927
0.1504	0.401927
0.1505	0.401927
0.1506	0.401927
0.1507	0.401927
0.1508	0.401927
0.1509	0.401927
0.151	0.401927
0.1511	0.401927
0.1512	0.401927
0.1513	0.478891
0.1514	0.478891
0.1515	0.478891
0.1516	0.478891
0.1517	0.478891
0.1518	0.478891
0.1519	0.478891
0.152	0.478891
0.1521	0.478891
0.1522	0.478891
0.1523	0.478891
0.1524	0.478891
0.1525	0.478891
0.1526	0.478891
0.1527	0.478891
0.1528	0.478891
0.1529	0.478891
0.153	0.478891
0.1531	0.478891
0.1532	0.478891
0.1533	0.478891
0.1534	0.478891
0.1535	0.478891
0.1536	0.478891
0.1537	0.478891
0.1538	0.478891
0.1539	0.478891
0.154	0.478891
0.1541	0.478891
0.1542	0.414242
0.1543	0.414242
0.1544	0.414242
0.1545	0.414242
0.1546	0.414242
0.1547	0.414242
0.1548	0.414242
0.1549	0.414242
0.155	0.414242
0.1551	0.414242
0.1552	0.414242
0.1553	0.414242
0.1554	0.414242
0.1555	0.414242
0.1556	0.414242
0.1557	0.414242
0.1558	0.414242
0.1559	0.414242
0.156	0.414242
0.1561	0.414242
0.1562	0.414242
0.1563	0.414242
0.1564	0.414242
0.1565	0.414242
0.1566	0.414242
0.1567	0.414242
0.1568	0.414242
0.1569	0.414242
0.157	0.414242
0.1571	0.414242
0.1572	0.596197
0.1573	0.596197
0.1574	0.596197
0.1575	0.596197
0.1576	0.596197
0.1577	0.596197
0.1578	0.596197
0.1579	0.596197
0.158	0.596197
0.1581	0.596197
0.1582	0.596197
0.1583	0.596197
0.1584	0.596197
0.1585	0.596197
0.1586	0.596197
0.1587	0.596197
0.1588	0.596197
0.1589	0.596197
0.159	0.596197
0.1591	0.596197
0.1592	0.596197
0.1593	0.596197
0.1594	0.596197
0.1595	0.596197
0.1596	0.596197
0.1597	0.596197
0.1598	0.596197
0.1599	0.596197
0.16	0.596197
0.1601	0.596197
0.1602	0.596197
0.1603	0.596197
0.1604	0.596197
0.1605	0.596197
0.1606	0.596197
0.1607	0.596197
0.1608	0.596197
0.1609	0.596197
0.161	0.596197
0.1611	0.596197
0.1612	0.596197
0.1613	0.596197
0.1614	0.596197
0.1615	0.596197
0.1616	0.596197
0.1617	0.596197
0.1618	0.596197
0.1619	0.596197
0.162	0.596197
0.1621	0.596197
0.1622	0.596197
0.1623	0.596197
0.1624	0.596197
0.1625	0.596197
0.1626	0.596197
0.1627	0.596197
0.1628	0.596197
0.1629	0.596197
0.163	0.596197
0.1631	0.596197
0.1632	0.596197
0.1633	0.596197
0.1634	0.596197
0.1635	0.596197
0.1636	0.596197
0.1637	0.596197
0.1638	0.596197
0.1639	0.596197
0.164	0.596197
0.1641	0.596197
0.1642	0.596197
0.1643	0.596197
0.1644	0.596197
0.1645	0.596197
0.1646	0.596197
0.1647	0.596197
0.1648	0.596197
0.1649	0.596197
0.165	0.580832
0.1651	0.580832
0.1652	0.580832
0.1653	0.580832
0.1654	0.580832
0.1655	0.580832
0.1656	0.580832
0.1657	0.580832
0.1658	0.580832
0.1659	0.580832
0.166	0.580832
0.1661	0.580832
0.1662	0.580832
0.1663	0.580832
0.1664	0.580832
0.1665	0.580832
0.1666	0.580832
0.1667	0.580832
0.1668	0.580832
0.1669	0.580832
0.167	0.580832
0.1671	0.580832
0.1672	0.580832
0.1673	0.580832
0.1674	0.580832
0.1675	0.580832
0.1676	0.580832
0.1677	0.580832
0.1678	0.580832
0.1679	0.580832
0.168	0.580832
0.1681	0.580832
0.1682	0.580832
0.1683	0.580832
0.1684	0.580832
0.1685	0.580832
0.1686	0.580832
0.1687	0.580832
0.1688	0.580832
0.1689	0.580832
0.169	0.580832
0.1691	0.580832
0.1692	0.580832
0.1693	0.580832
0.1694	0.580832
0.1695	0.580832
0.1696	0.580832
0.1697	0.580832
0.1698	0.580832
0.1699	0.580832
0.17	0.580832
0.1701	0.580832
0.1702	0.580832
0.1703	0.580832
0.1704	0.580832
0.1705	0.580832
0.1706	0.580832
0.1707	0.580832
0.1708	0.580832
0.1709	0.580832
0.171	0.580832
0.1711	0.580832
0.1712	0.580832
0.1713	0.580832
0.1714	0.580832
0.1715	0.580832
0.1716	0.580832
0.1717	0.580832
0.1718	0.580832
0.1719	0.580832
0.172	0.580832
0.1721	0.580832
0.1722	0.580832
0.1723	0.580832
0.1724	0.580832
0.1725	0.580832
0.1726	0.580832
0.1727	0.580832
0.1728	0.580832
0.1729	0.580832
0.173	0.580832
0.1731	0.580832
0.1732	0.580832
0.1733	0.580832
0.1734	0.580832
0.1735	0.580832
0.1736	0.580832
0.1737	0.580832
0.1738	0.580832
0.1739	0.580832
0.174	0.580832
0.1741	0.580832
0.1742	0.580832
0.1743	0.580832
0.1744	0.580832
0.1745	0.580832
0.1746	0.580832
0.1747	0.580832
0.1748	0.580832
0.1749	0.580832
0.175	0.580832
0.1751	0.580832
0.1752	0.580832
0.1753	0.580832
0.1754	0.580832
0.1755	0.580832
0.1756	0.580832
0.1757	0.580832
0.1758	0.580832
0.1759	0.580832
0.176	0.580832
0.1761	0.580832
0.1762	0.580832
0.1763	0.580832
0.1764	0.580832
0.1765	0.580832
0.1766	0.580832
0.1767	0.580832
0.1768	0.580832
0.1769	0.580832
0.177	0.580832
0.1771	0.580832
0.1772	0.580832
0.1773	0.580832
0.1774	0.580832
0.1775	0.580832
0.1776	0.580832
0.1777	0.580832
0.1778	0.580832
0.1779	0.580832
0.178	0.580832
0.1781	0.580832
0.1782	0.580832
0.1783	0.580832
0.1784	0.580832
0.1785	0.580832
0.1786	0.580832
0.1787	0.580832
0.1788	0.580832
0.1789	0.580832
0.179	0.580832
0.1791	0.580832
0.1792	0.580832
0.1793	0.580832
0.1794	0.580832
0.1795	0.580832
0.1796	0.580832
0.1797	0.580832
0.1798	0.580832
0.1799	0.580832
0.18	0.580832
0.1801	0.580832
0.1802	0.580832
0.1803	0.580832
0.1804	0.580832
0.1805	0.580832
0.1806	0.580832
0.1807	0.580832
0.1808	0.580832
0.1809	0.580832
0.181	0.580832
0.1811	0.580832
0.1812	0.580832
0.1813	0.580832
0.1814	0.580832
0.1815	0.580832
0.1816	0.580832
0.1817	0.580832
0.1818	0.580832
0.1819	0.580832
0.182	0.580832
0.1821	0.580832
0.1822	0.580832
0.1823	0.580832
0.1824	0.580832
0.1825	0.580832
0.1826	0.580832
0.1827	0.580832
0.1828	0.580832
0.1829	0.580832
0.183	0.580832
0.1831	0.580832
0.1832	0.580832
0.1833	0.580832
0.1834	0.580832
0.1835	0.580832
0.1836	0.580832
0.1837	0.580832
0.1838	0.580832
0.1839	0.580832
0.184	0.580832
0.1841	0.580832
0.1842	0.580832
0.1843	0.580832
0.1844	0.580832
0.1845	0.580832
0.1846	0.580832
0.1847	0.580832
0.1848	0.580832
0.1849	0.580832
0.185	0.580832
0.1851	0.580832
0.1852	0.580832
0.1853	0.580832
0.1854	0.580832
0.1855	0.580832
0.1856	0.580832
0.1857	0.580832
0.1858	0.580832
0.1859	0.580832
0.186	0.580832
0.1861	0.580832
0.1862	0.580832
0.1863	0.580832
0.1864	0.580832
0.1865	0.580832
0.1866	0.580832
0.1867	0.580832
0.1868	0.580832
0.1869	0.580832
0.187	0.580832
0.1871	0.580832
0.1872	0.580832
0.1873	0.580832
0.1874	0.580832
0.1875	0.580832
0.1876	0.580832
0.1877	0.580832
0.1878	0.580832
0.1879	0.580832
0.188	0.580832
0.1881	0.580832
0.1882	0.580832
0.1883	0.580832
0.1884	0.580832
0.1885	0.580832
0.1886	0.580832
0.1887	0.580832
0.1888	0.580832
0.1889	0.580832
0.189	0.580832
0.1891	0.580832
0.1892	0.580832
0.1893	0.580832
0.1894	0.580832
0.1895	0.580832
0.1896	0.580832
0.1897	0.580832
0.1898	0.580832
0.1899	0.580832
0.19	0.580832
0.1901	0.580832
0.1902	0.580832
0.1903	0.580832
0.1904	0.568187
0.1905	0.568187
0.1906	0.568187
0.1907	0.568187
0.1908	0.568187
0.1909	0.568187
0.191	0.568187
0.1911	0.568187
0.1912	0.568187
0.1913	0.568187
0.1914	0.568187
0.1915	0.568187
0.1916	0.568187
0.1917	0.568187
0.1918	0.568187
0.1919	0.568187
0.192	0.568187
0.1921	0.568187
0.1922	0.568187
0.1923	0.568187
0.1924	0.568187
0.1925	0.568187
0.1926	0.568187
0.1927	0.568187
0.1928	0.568187
0.1929	0.568187
0.193	0.568187
0.1931	0.568187
0.1932	0.568187
0.1933	0.568187
0.1934	0.568187
0.1935	0.568187
0.1936	0.568187
0.1937	0.568187
0.1938	0.568187
0.1939	0.568187
0.194	0.568187
0.1941	0.568187
0.1942	0.568187
0.1943	0.568187
0.1944	0.568187
0.1945	0.568187
0.1946	0.568187
0.1947	0.568187
0.1948	0.568187
0.1949	0.568187
0.195	0.568187
0.1951	0.568187
0.1952	0.568187
0.1953	0.568187
0.1954	0.568187
0.1955	0.568187
0.1956	0.568187
0.1957	0.568187
0.1958	0.558006
0.1959	0.558006
0.196	0.558006
0.1961	0.558006
0.1962	0.558006
0.1963	0.558006
0.1964	0.558006
0.1965	0.558006
0.1966	0.558006
0.1967	0.558006
0.1968	0.558006
0.1969	0.558006
0.197	0.558006
0.1971	0.558006
0.1972	0.558006
0.1973	0.558006
0.1974	0.558006
0.1975	0.558006
0.1976	0.558006
0.1977	0.558006
0.1978	0.558006
0.1979	0.558006
0.198	0.558006
0.1981	0.558006
0.1982	0.558006
0.1983	0.558006
0.1984	0.558006
0.1985	0.558006
0.1986	0.558006
0.1987	0.558006
0.1988	0.558006
0.1989	0.558006
0.199	0.558006
0.1991	0.558006
0.1992	0.558006
0.1993	0.558006
0.1994	0.558006
0.1995	0.558006
0.1996	0.558006
0.1997	0.558006
0.1998	0.558006
[truncated: 8,002 more rows]

## Sheet: Fig 3d top
D	ratio
0	1
0.0001	0.954701
0.0002	0.953752
0.0003	0.963348
0.0004	0.961071
0.0005	0.95839
0.0006	0.943551
0.0007	0.916989
0.0008	0.911905
0.0009	0.898629
0.001	0.90446
0.0011	0.902315
0.0012	0.895648
0.0013	0.900259
0.0014	0.90114
0.0015	0.895265
0.0016	0.893942
0.0017	0.893593
0.0018	0.893352
0.0019	0.893352
0.002	0.893111
0.0021	0.89366
0.0022	0.891591
0.0023	0.891591
0.0024	0.88944
0.0025	0.880103
0.0026	0.885603
0.0027	0.885603
0.0028	0.866076
0.0029	0.873146
0.003	0.873146
0.0031	0.874713
0.0032	0.876095
0.0033	0.875751
0.0034	0.87243
0.0035	0.869881
0.0036	0.867474
0.0037	0.862226
0.0038	0.855113
0.0039	0.85451
0.004	0.863839
0.0041	0.860282
0.0042	0.860002
0.0043	0.844244
0.0044	0.844576
0.0045	0.844576
0.0046	0.844576
0.0047	0.844576
0.0048	0.834561
0.0049	0.834561
0.005	0.835081
0.0051	0.826735
0.0052	0.832099
0.0053	0.821175
0.0054	0.821175
0.0055	0.82021
0.0056	0.807998
0.0057	0.807998
0.0058	0.795605
0.0059	0.787364
0.006	0.787364
0.0061	0.786935
0.0062	0.779738
0.0063	0.778217
0.0064	0.778217
0.0065	0.780384
0.0066	0.761007
0.0067	0.761007
0.0068	0.761007
0.0069	0.76971
0.007	0.769207
0.0071	0.769207
0.0072	0.771527
0.0073	0.771527
0.0074	0.771527
0.0075	0.771527
0.0076	0.771527
0.0077	0.771527
0.0078	0.771527
0.0079	0.771812
0.008	0.771812
0.0081	0.76852
0.0082	0.76852
0.0083	0.76852
0.0084	0.761535
0.0085	0.759113
0.0086	0.759113
0.0087	0.759113
0.0088	0.759113
0.0089	0.759113
0.009	0.749875
0.0091	0.749875
0.0092	0.749875
0.0093	0.75295
0.0094	0.75295
0.0095	0.75295
0.0096	0.75295
0.0097	0.75295
0.0098	0.754499
0.0099	0.759626
0.01	0.759223
0.0101	0.763913
0.0102	0.755481
0.0103	0.748866
0.0104	0.748866
0.0105	0.748866
0.0106	0.736048
0.0107	0.737138
0.0108	0.737138
0.0109	0.748068
0.011	0.748068
0.0111	0.740638
0.0112	0.733907
0.0113	0.742373
0.0114	0.742297
0.0115	0.742297
0.0116	0.742297
0.0117	0.742297
0.0118	0.743834
0.0119	0.733445
0.012	0.741831
0.0121	0.741831
0.0122	0.741831
0.0123	0.741831
0.0124	0.741831
0.0125	0.735434
0.0126	0.735434
0.0127	0.735434
0.0128	0.735434
0.0129	0.735434
0.013	0.746454
0.0131	0.746454
0.0132	0.746454
0.0133	0.746454
0.0134	0.7447
0.0135	0.7447
0.0136	0.7447
0.0137	0.7447
0.0138	0.7447
0.0139	0.7447
0.014	0.741313
0.0141	0.741313
0.0142	0.741313
0.0143	0.741313
0.0144	0.748066
0.0145	0.748066
0.0146	0.748066
0.0147	0.755622
0.0148	0.755622
0.0149	0.755622
0.015	0.755622
0.0151	0.760317
0.0152	0.756502
0.0153	0.73881
0.0154	0.741057
0.0155	0.735284
0.0156	0.730983
0.0157	0.734784
0.0158	0.734784
0.0159	0.734784
0.016	0.734784
0.0161	0.733759
0.0162	0.733759
0.0163	0.733759
0.0164	0.732674
0.0165	0.732674
0.0166	0.727746
0.0167	0.727746
0.0168	0.727746
0.0169	0.71983
0.017	0.721771
0.0171	0.72669
0.0172	0.733728
0.0173	0.733632
0.0174	0.733401
0.0175	0.733401
0.0176	0.733401
0.0177	0.733401
0.0178	0.733401
0.0179	0.742588
0.018	0.742588
0.0181	0.742588
0.0182	0.742588
0.0183	0.742588
0.0184	0.742588
0.0185	0.742337
0.0186	0.752634
0.0187	0.754561
0.0188	0.754561
0.0189	0.754561
0.019	0.754561
0.0191	0.754561
0.0192	0.754561
0.0193	0.754561
0.0194	0.754561
0.0195	0.754561
0.0196	0.75155
0.0197	0.75155
0.0198	0.75155
0.0199	0.75155
0.02	0.74863
0.0201	0.74863
0.0202	0.74863
0.0203	0.74863
0.0204	0.743456
0.0205	0.743456
0.0206	0.743816
0.0207	0.743816
0.0208	0.743816
0.0209	0.743816
0.021	0.743816
0.0211	0.743816
0.0212	0.743816
0.0213	0.743816
0.0214	0.742533
0.0215	0.743189
0.0216	0.743189
0.0217	0.743189
0.0218	0.743189
0.0219	0.740032
0.022	0.748512
0.0221	0.748512
0.0222	0.748512
0.0223	0.746219
0.0224	0.746219
0.0225	0.746219
0.0226	0.746219
0.0227	0.746219
0.0228	0.753096
0.0229	0.753096
0.023	0.753096
0.0231	0.751104
0.0232	0.751104
0.0233	0.734487
0.0234	0.734487
0.0235	0.741982
0.0236	0.741982
0.0237	0.737912
0.0238	0.737912
0.0239	0.737912
0.024	0.748795
0.0241	0.748458
0.0242	0.748458
0.0243	0.745961
0.0244	0.744028
0.0245	0.744028
0.0246	0.744028
0.0247	0.744028
0.0248	0.744028
0.0249	0.744028
0.025	0.744028
0.0251	0.744028
0.0252	0.744028
0.0253	0.744028
0.0254	0.740349
0.0255	0.740349
0.0256	0.740349
0.0257	0.740349
0.0258	0.740349
0.0259	0.740349
0.026	0.740349
0.0261	0.747328
0.0262	0.747328
0.0263	0.747328
0.0264	0.747328
0.0265	0.747328
0.0266	0.73006
0.0267	0.734304
0.0268	0.734304
0.0269	0.734304
0.027	0.741916
0.0271	0.741916
0.0272	0.741916
0.0273	0.741916
0.0274	0.741916
0.0275	0.741916
0.0276	0.741916
0.0277	0.741916
0.0278	0.741916
0.0279	0.741916
0.028	0.740824
0.0281	0.740824
0.0282	0.740824
0.0283	0.740824
0.0284	0.740824
0.0285	0.740824
0.0286	0.740824
0.0287	0.740824
0.0288	0.740824
0.0289	0.740824
0.029	0.745758
0.0291	0.745758
0.0292	0.745758
0.0293	0.745758
0.0294	0.745758
0.0295	0.745758
0.0296	0.731793
0.0297	0.731793
0.0298	0.731793
0.0299	0.732297
0.03	0.732297
0.0301	0.742795
0.0302	0.742795
0.0303	0.742795
0.0304	0.731399
0.0305	0.728602
0.0306	0.728602
0.0307	0.728602
0.0308	0.728602
0.0309	0.728602
0.031	0.728602
0.0311	0.728602
0.0312	0.728602
0.0313	0.728602
0.0314	0.728602
0.0315	0.728602
0.0316	0.728602
0.0317	0.728602
0.0318	0.727541
0.0319	0.727541
0.032	0.727541
0.0321	0.727541
0.0322	0.727541
0.0323	0.712601
0.0324	0.712601
0.0325	0.712601
0.0326	0.712601
0.0327	0.712601
0.0328	0.712601
0.0329	0.712601
0.033	0.712601
0.0331	0.712601
0.0332	0.71109
0.0333	0.71109
0.0334	0.71109
0.0335	0.703455
0.0336	0.70845
0.0337	0.70845
0.0338	0.70845
0.0339	0.706073
0.034	0.695982
0.0341	0.695982
0.0342	0.679522
0.0343	0.679522
0.0344	0.679522
0.0345	0.679522
0.0346	0.679522
0.0347	0.679522
0.0348	0.679522
0.0349	0.679522
0.035	0.679522
0.0351	0.677193
0.0352	0.657685
0.0353	0.657685
0.0354	0.657685
0.0355	0.657685
0.0356	0.657685
0.0357	0.657685
0.0358	0.657685
0.0359	0.657685
0.036	0.656226
0.0361	0.656226
0.0362	0.656226
0.0363	0.656226
0.0364	0.666357
0.0365	0.666357
0.0366	0.666357
0.0367	0.665594
0.0368	0.665594
0.0369	0.665594
0.037	0.665594
0.0371	0.665594
0.0372	0.665594
0.0373	0.665594
0.0374	0.665822
0.0375	0.663846
0.0376	0.670169
0.0377	0.670169
0.0378	0.667397
0.0379	0.667397
0.038	0.667397
0.0381	0.65648
0.0382	0.65648
0.0383	0.65648
0.0384	0.65648
0.0385	0.668779
0.0386	0.668779
0.0387	0.668779
0.0388	0.668779
0.0389	0.668779
0.039	0.668779
0.0391	0.668779
0.0392	0.675593
0.0393	0.675593
0.0394	0.675593
0.0395	0.675593
0.0396	0.675593
0.0397	0.675593
0.0398	0.675593
0.0399	0.675593
0.04	0.675593
0.0401	0.675593
0.0402	0.675593
0.0403	0.675593
0.0404	0.675593
0.0405	0.675593
0.0406	0.675593
0.0407	0.675593
0.0408	0.675593
0.0409	0.675593
0.041	0.675593
0.0411	0.675593
0.0412	0.675593
0.0413	0.675516
0.0414	0.671354
0.0415	0.671354
0.0416	0.671354
0.0417	0.671775
0.0418	0.671775
0.0419	0.671775
0.042	0.671775
0.0421	0.671775
0.0422	0.671775
0.0423	0.671775
0.0424	0.671775
0.0425	0.671775
0.0426	0.671775
0.0427	0.671775
0.0428	0.671775
0.0429	0.671775
0.043	0.671775
0.0431	0.671775
0.0432	0.691405
0.0433	0.691405
0.0434	0.691405
0.0435	0.691405
0.0436	0.691405
0.0437	0.691405
0.0438	0.691405
0.0439	0.691405
0.044	0.691405
0.0441	0.691405
0.0442	0.691405
0.0443	0.691405
0.0444	0.691275
0.0445	0.691275
0.0446	0.691275
0.0447	0.690833
0.0448	0.688133
0.0449	0.688133
0.045	0.688133
0.0451	0.678054
0.0452	0.678054
0.0453	0.678054
0.0454	0.678054
0.0455	0.678054
0.0456	0.678054
0.0457	0.678054
0.0458	0.678054
0.0459	0.678054
0.046	0.678054
0.0461	0.678054
0.0462	0.678054
0.0463	0.678054
0.0464	0.678054
0.0465	0.678054
0.0466	0.678054
0.0467	0.678054
0.0468	0.678054
0.0469	0.678054
0.047	0.678054
0.0471	0.67683
0.0472	0.674735
0.0473	0.674735
0.0474	0.674735
0.0475	0.674735
0.0476	0.674735
0.0477	0.674735
0.0478	0.674735
0.0479	0.674735
0.048	0.674735
0.0481	0.674735
0.0482	0.674735
0.0483	0.674735
0.0484	0.674735
0.0485	0.674735
0.0486	0.674735
0.0487	0.674735
0.0488	0.674735
0.0489	0.674735
0.049	0.674735
0.0491	0.674735
0.0492	0.674735
0.0493	0.67488
0.0494	0.67488
0.0495	0.67488
0.0496	0.67488
0.0497	0.670183
0.0498	0.670183
0.0499	0.670183
0.05	0.670183
0.0501	0.670183
0.0502	0.670183
0.0503	0.670183
0.0504	0.670183
0.0505	0.670183
0.0506	0.655989
0.0507	0.655989
0.0508	0.655989
0.0509	0.655989
0.051	0.655989
0.0511	0.655989
0.0512	0.659435
0.0513	0.660204
0.0514	0.660204
0.0515	0.660204
0.0516	0.660204
0.0517	0.660204
0.0518	0.660204
0.0519	0.660204
0.052	0.660204
0.0521	0.660204
0.0522	0.660204
0.0523	0.660204
0.0524	0.660204
0.0525	0.660204
0.0526	0.660204
0.0527	0.660204
0.0528	0.657783
0.0529	0.657783
0.053	0.657783
0.0531	0.657783
0.0532	0.657783
0.0533	0.655605
0.0534	0.655605
0.0535	0.657314
0.0536	0.657314
0.0537	0.657314
0.0538	0.657314
0.0539	0.657314
0.054	0.657314
0.0541	0.657314
0.0542	0.657314
0.0543	0.657314
0.0544	0.657635
0.0545	0.657635
0.0546	0.657635
0.0547	0.657635
0.0548	0.657635
0.0549	0.657635
0.055	0.657635
0.0551	0.657635
0.0552	0.657635
0.0553	0.657635
0.0554	0.67018
0.0555	0.67018
0.0556	0.67018
0.0557	0.67018
0.0558	0.67018
0.0559	0.67018
0.056	0.67018
0.0561	0.67018
0.0562	0.67018
0.0563	0.67018
0.0564	0.67018
0.0565	0.67018
0.0566	0.6607
0.0567	0.6607
0.0568	0.6607
0.0569	0.6607
0.057	0.656817
0.0571	0.656817
0.0572	0.652668
0.0573	0.652668
0.0574	0.652668
0.0575	0.652668
0.0576	0.656451
0.0577	0.665913
0.0578	0.665913
0.0579	0.665913
0.058	0.651845
0.0581	0.648662
0.0582	0.648662
0.0583	0.648662
0.0584	0.648662
0.0585	0.651044
0.0586	0.651044
0.0587	0.651044
0.0588	0.651044
0.0589	0.651044
0.059	0.651044
0.0591	0.651044
0.0592	0.651044
0.0593	0.651044
0.0594	0.651044
0.0595	0.639115
0.0596	0.639115
0.0597	0.639115
0.0598	0.639115
0.0599	0.639115
0.06	0.639115
0.0601	0.639115
0.0602	0.639115
0.0603	0.639115
0.0604	0.647708
0.0605	0.647708
0.0606	0.647493
0.0607	0.647493
0.0608	0.647493
0.0609	0.647493
0.061	0.647493
0.0611	0.649989
0.0612	0.649989
0.0613	0.649989
0.0614	0.649989
0.0615	0.649989
0.0616	0.649989
0.0617	0.649989
0.0618	0.649989
0.0619	0.649989
0.062	0.649989
0.0621	0.649989
0.0622	0.649989
0.0623	0.649989
0.0624	0.649989
0.0625	0.649989
0.0626	0.649989
0.0627	0.649989
0.0628	0.649989
0.0629	0.649989
0.063	0.649989
0.0631	0.649989
0.0632	0.649989
0.0633	0.649989
0.0634	0.649989
0.0635	0.649989
0.0636	0.649989
0.0637	0.649989
0.0638	0.649989
0.0639	0.649989
0.064	0.649989
0.0641	0.649989
0.0642	0.649989
0.0643	0.649989
0.0644	0.650463
0.0645	0.650463
0.0646	0.655582
0.0647	0.655582
0.0648	0.655582
0.0649	0.655582
0.065	0.655582
0.0651	0.655582
0.0652	0.655582
0.0653	0.655582
0.0654	0.655582
0.0655	0.655582
0.0656	0.655582
0.0657	0.655582
0.0658	0.655582
0.0659	0.655582
0.066	0.655582
0.0661	0.655582
0.0662	0.655582
0.0663	0.655582
0.0664	0.655582
0.0665	0.655582
0.0666	0.655582
0.0667	0.655582
0.0668	0.655582
0.0669	0.655582
0.067	0.655582
0.0671	0.655582
0.0672	0.655582
0.0673	0.655582
0.0674	0.655582
0.0675	0.655582
0.0676	0.655582
0.0677	0.655582
0.0678	0.655582
0.0679	0.655582
0.068	0.655582
0.0681	0.655582
0.0682	0.655582
0.0683	0.655582
0.0684	0.655582
0.0685	0.655582
0.0686	0.655582
0.0687	0.655582
0.0688	0.655582
0.0689	0.655582
0.069	0.655582
0.0691	0.655582
0.0692	0.655582
0.0693	0.655582
0.0694	0.655582
0.0695	0.655582
0.0696	0.651789
0.0697	0.651789
0.0698	0.651789
0.0699	0.651789
0.07	0.651789
0.0701	0.651789
0.0702	0.651789
0.0703	0.651789
0.0704	0.651789
0.0705	0.651789
0.0706	0.651789
0.0707	0.651789
0.0708	0.651789
0.0709	0.651789
0.071	0.651789
0.0711	0.651789
0.0712	0.651789
0.0713	0.651789
0.0714	0.641588
0.0715	0.641588
0.0716	0.631261
0.0717	0.631261
0.0718	0.631261
0.0719	0.631261
0.072	0.631261
0.0721	0.631261
0.0722	0.631261
0.0723	0.631261
0.0724	0.631261
0.0725	0.631261
0.0726	0.628138
0.0727	0.628138
0.0728	0.628138
0.0729	0.628138
0.073	0.628138
0.0731	0.628138
0.0732	0.628138
0.0733	0.628138
0.0734	0.628138
0.0735	0.628138
0.0736	0.628138
0.0737	0.628138
0.0738	0.628138
0.0739	0.628138
0.074	0.628138
0.0741	0.628138
0.0742	0.639362
0.0743	0.639362
0.0744	0.639362
0.0745	0.639362
0.0746	0.639362
0.0747	0.639362
0.0748	0.639362
0.0749	0.639362
0.075	0.639362
0.0751	0.637452
0.0752	0.637452
0.0753	0.637452
0.0754	0.637452
0.0755	0.637452
0.0756	0.637452
0.0757	0.637452
0.0758	0.637452
0.0759	0.637452
0.076	0.629432
0.0761	0.629432
0.0762	0.629432
0.0763	0.629432
0.0764	0.629432
0.0765	0.629432
0.0766	0.629432
0.0767	0.629432
0.0768	0.629432
0.0769	0.629432
0.077	0.629432
0.0771	0.629432
0.0772	0.629432
0.0773	0.629432
0.0774	0.629432
0.0775	0.629432
0.0776	0.625039
0.0777	0.625039
0.0778	0.625039
0.0779	0.625039
0.078	0.625039
0.0781	0.625039
0.0782	0.625039
0.0783	0.625039
0.0784	0.625039
0.0785	0.625039
0.0786	0.625039
0.0787	0.625039
0.0788	0.63015
0.0789	0.63015
0.079	0.63015
0.0791	0.63015
0.0792	0.63015
0.0793	0.63015
0.0794	0.63015
0.0795	0.63015
0.0796	0.63015
0.0797	0.63015
0.0798	0.63015
0.0799	0.63015
0.08	0.63015
0.0801	0.63015
0.0802	0.63015
0.0803	0.63015
0.0804	0.63015
0.0805	0.63015
0.0806	0.637142
0.0807	0.637142
0.0808	0.637142
0.0809	0.637142
0.081	0.637142
0.0811	0.636023
0.0812	0.636023
0.0813	0.636023
0.0814	0.636023
0.0815	0.636023
0.0816	0.636023
0.0817	0.636023
0.0818	0.636023
0.0819	0.636023
0.082	0.636023
0.0821	0.636023
0.0822	0.636023
0.0823	0.630254
0.0824	0.630254
0.0825	0.630254
0.0826	0.630254
0.0827	0.626959
0.0828	0.626959
0.0829	0.626959
0.083	0.626959
0.0831	0.626959
0.0832	0.618842
0.0833	0.618842
0.0834	0.618842
0.0835	0.618842
0.0836	0.618842
0.0837	0.618842
0.0838	0.618842
0.0839	0.618842
0.084	0.618842
0.0841	0.615203
0.0842	0.615203
0.0843	0.615203
0.0844	0.615203
0.0845	0.615203
0.0846	0.615203
0.0847	0.615203
0.0848	0.615203
0.0849	0.615203
0.085	0.615203
0.0851	0.615203
0.0852	0.615203
0.0853	0.615203
0.0854	0.615203
0.0855	0.615203
0.0856	0.62125
0.0857	0.62125
0.0858	0.62125
0.0859	0.62125
0.086	0.62125
0.0861	0.62125
0.0862	0.631172
0.0863	0.643772
0.0864	0.643772
0.0865	0.643772
0.0866	0.643772
0.0867	0.643772
0.0868	0.643772
0.0869	0.643772
0.087	0.643772
0.0871	0.643772
0.0872	0.643772
0.0873	0.643772
0.0874	0.643772
0.0875	0.643772
0.0876	0.643772
0.0877	0.643772
0.0878	0.643772
0.0879	0.643772
0.088	0.643772
0.0881	0.643772
0.0882	0.643772
0.0883	0.643772
0.0884	0.643772
0.0885	0.643772
0.0886	0.631325
0.0887	0.627202
0.0888	0.627202
0.0889	0.627202
0.089	0.627202
0.0891	0.627202
0.0892	0.627202
0.0893	0.627202
0.0894	0.62421
0.0895	0.614538
0.0896	0.614538
0.0897	0.614538
0.0898	0.600073
0.0899	0.604196
0.09	0.604196
0.0901	0.604196
0.0902	0.604196
0.0903	0.604196
0.0904	0.604196
0.0905	0.604196
0.0906	0.604196
0.0907	0.604196
0.0908	0.604196
0.0909	0.604196
0.091	0.604196
0.0911	0.604196
0.0912	0.595447
0.0913	0.595447
0.0914	0.595447
0.0915	0.595447
0.0916	0.595447
0.0917	0.613107
0.0918	0.613107
0.0919	0.613107
0.092	0.613107
0.0921	0.613107
0.0922	0.613107
0.0923	0.613107
0.0924	0.613107
0.0925	0.613107
0.0926	0.613107
0.0927	0.613107
0.0928	0.613107
0.0929	0.613107
0.093	0.613107
0.0931	0.613107
0.0932	0.613107
0.0933	0.613107
0.0934	0.613107
0.0935	0.613107
0.0936	0.615945
0.0937	0.615945
0.0938	0.615945
0.0939	0.615881
0.094	0.615881
0.0941	0.615881
0.0942	0.615881
0.0943	0.615881
0.0944	0.615881
0.0945	0.615881
0.0946	0.615881
0.0947	0.60469
0.0948	0.601508
0.0949	0.601508
0.095	0.599787
0.0951	0.599787
0.0952	0.599787
0.0953	0.5959
0.0954	0.584818
0.0955	0.584818
0.0956	0.584818
0.0957	0.584818
0.0958	0.593457
0.0959	0.593457
0.096	0.593457
0.0961	0.593457
0.0962	0.593457
0.0963	0.593457
0.0964	0.593457
0.0965	0.593457
0.0966	0.593457
0.0967	0.593457
0.0968	0.593457
0.0969	0.593457
0.097	0.593457
0.0971	0.589928
0.0972	0.589928
0.0973	0.589928
0.0974	0.589928
0.0975	0.589928
0.0976	0.589928
0.0977	0.589928
0.0978	0.589928
0.0979	0.589928
0.098	0.589928
0.0981	0.589928
0.0982	0.589928
0.0983	0.589928
0.0984	0.606105
0.0985	0.606105
0.0986	0.605891
0.0987	0.605891
0.0988	0.605891
0.0989	0.605891
0.099	0.605891
0.0991	0.605891
0.0992	0.609545
0.0993	0.611032
0.0994	0.592845
0.0995	0.592845
0.0996	0.592845
0.0997	0.592845
0.0998	0.592845
0.0999	0.592845
0.1	0.592845
0.1001	0.592845
0.1002	0.592845
0.1003	0.592845
0.1004	0.592845
0.1005	0.592845
0.1006	0.592845
0.1007	0.592845
0.1008	0.592845
0.1009	0.592845
0.101	0.592845
0.1011	0.592845
0.1012	0.592845
0.1013	0.592845
0.1014	0.592845
0.1015	0.592845
0.1016	0.592845
0.1017	0.592845
0.1018	0.592845
0.1019	0.592845
0.102	0.592845
0.1021	0.586502
0.1022	0.586502
0.1023	0.586502
0.1024	0.586502
0.1025	0.586502
0.1026	0.586502
0.1027	0.586502
0.1028	0.586502
0.1029	0.586502
0.103	0.586502
0.1031	0.586502
0.1032	0.586502
0.1033	0.586502
0.1034	0.586502
0.1035	0.589221
0.1036	0.589221
0.1037	0.589221
0.1038	0.589221
0.1039	0.589221
0.104	0.589221
0.1041	0.589221
0.1042	0.589221
0.1043	0.589221
0.1044	0.589221
0.1045	0.589221
0.1046	0.600713
0.1047	0.607056
0.1048	0.607056
0.1049	0.607056
0.105	0.607056
0.1051	0.607056
0.1052	0.607056
0.1053	0.607056
0.1054	0.607056
0.1055	0.607056
0.1056	0.607056
0.1057	0.607056
0.1058	0.607056
0.1059	0.607056
0.106	0.607056
0.1061	0.607056
0.1062	0.607056
0.1063	0.607056
0.1064	0.607056
0.1065	0.607056
0.1066	0.607056
0.1067	0.607056
0.1068	0.607056
0.1069	0.607056
0.107	0.607056
0.1071	0.607056
0.1072	0.613564
0.1073	0.613564
0.1074	0.613564
0.1075	0.613564
0.1076	0.613564
0.1077	0.613564
0.1078	0.613564
0.1079	0.625263
0.108	0.625263
0.1081	0.625263
0.1082	0.625263
0.1083	0.625263
0.1084	0.625263
0.1085	0.625263
0.1086	0.625263
0.1087	0.625263
0.1088	0.625263
0.1089	0.625263
0.109	0.625263
0.1091	0.625263
0.1092	0.625263
0.1093	0.625263
0.1094	0.625263
0.1095	0.625263
0.1096	0.624082
0.1097	0.639854
0.1098	0.639854
0.1099	0.639854
0.11	0.639854
0.1101	0.639854
0.1102	0.639854
0.1103	0.639854
0.1104	0.639854
0.1105	0.639854
0.1106	0.639854
0.1107	0.639854
0.1108	0.639854
0.1109	0.639854
0.111	0.641034
0.1111	0.641034
0.1112	0.641034
0.1113	0.641034
0.1114	0.641034
0.1115	0.641034
0.1116	0.641034
0.1117	0.641034
0.1118	0.641034
0.1119	0.641034
0.112	0.641034
0.1121	0.641034
0.1122	0.641034
0.1123	0.641034
0.1124	0.641034
0.1125	0.641034
0.1126	0.64061
0.1127	0.64061
0.1128	0.64061
0.1129	0.64061
0.113	0.64061
0.1131	0.64061
0.1132	0.64061
0.1133	0.64061
0.1134	0.64061
0.1135	0.64061
0.1136	0.64061
0.1137	0.64061
0.1138	0.64061
0.1139	0.64061
0.114	0.64061
0.1141	0.64061
0.1142	0.64061
0.1143	0.64061
0.1144	0.64061
0.1145	0.64061
0.1146	0.64061
0.1147	0.64061
0.1148	0.64061
0.1149	0.64061
0.115	0.645523
0.1151	0.645523
0.1152	0.645523
0.1153	0.645523
0.1154	0.645523
0.1155	0.645523
0.1156	0.645523
0.1157	0.645523
0.1158	0.645523
0.1159	0.630742
0.116	0.630742
0.1161	0.630742
0.1162	0.630742
0.1163	0.630742
0.1164	0.630742
0.1165	0.630742
0.1166	0.630742
0.1167	0.630742
0.1168	0.630742
0.1169	0.630742
0.117	0.630742
0.1171	0.627299
0.1172	0.627299
0.1173	0.627299
0.1174	0.627299
0.1175	0.627299
0.1176	0.627299
0.1177	0.627299
0.1178	0.627299
0.1179	0.627299
0.118	0.627299
0.1181	0.627299
0.1182	0.627299
0.1183	0.627299
0.1184	0.625876
0.1185	0.625876
0.1186	0.625876
0.1187	0.625876
0.1188	0.625876
0.1189	0.623575
0.119	0.623575
0.1191	0.623575
0.1192	0.623575
0.1193	0.623575
0.1194	0.623575
0.1195	0.623575
0.1196	0.623575
0.1197	0.623575
0.1198	0.623575
0.1199	0.623575
0.12	0.623575
0.1201	0.623575
0.1202	0.623575
0.1203	0.623575
0.1204	0.623575
0.1205	0.623575
0.1206	0.623575
0.1207	0.623575
0.1208	0.623575
0.1209	0.623575
0.121	0.623575
0.1211	0.623575
0.1212	0.623575
0.1213	0.623575
0.1214	0.623575
0.1215	0.623575
0.1216	0.623575
0.1217	0.623575
0.1218	0.623575
0.1219	0.623575
0.122	0.623575
0.1221	0.623575
0.1222	0.623575
0.1223	0.623575
0.1224	0.623575
0.1225	0.623575
0.1226	0.62277
0.1227	0.62277
0.1228	0.62277
0.1229	0.62277
0.123	0.62277
0.1231	0.62277
0.1232	0.62277
0.1233	0.62277
0.1234	0.62277
0.1235	0.62277
0.1236	0.62277
0.1237	0.62277
0.1238	0.62277
0.1239	0.62277
0.124	0.62277
0.1241	0.62277
0.1242	0.62277
0.1243	0.62277
0.1244	0.62277
0.1245	0.62277
0.1246	0.62277
0.1247	0.62277
0.1248	0.62277
0.1249	0.62277
0.125	0.62277
0.1251	0.62277
0.1252	0.62277
0.1253	0.62277
0.1254	0.62277
0.1255	0.62277
0.1256	0.62277
0.1257	0.62277
0.1258	0.62277
0.1259	0.62277
0.126	0.62277
0.1261	0.62277
0.1262	0.62277
0.1263	0.62277
0.1264	0.62277
0.1265	0.62277
0.1266	0.62277
0.1267	0.627861
0.1268	0.627861
0.1269	0.627861
0.127	0.645244
0.1271	0.645244
0.1272	0.645244
0.1273	0.642679
0.1274	0.642679
0.1275	0.642679
0.1276	0.642679
0.1277	0.642679
0.1278	0.642679
0.1279	0.642679
0.128	0.636576
0.1281	0.636576
0.1282	0.636576
0.1283	0.625825
0.1284	0.625825
0.1285	0.625825
0.1286	0.625825
0.1287	0.625825
0.1288	0.625825
0.1289	0.625825
0.129	0.625825
0.1291	0.625825
0.1292	0.625825
0.1293	0.625825
0.1294	0.625825
0.1295	0.625825
0.1296	0.625825
0.1297	0.625825
0.1298	0.625825
0.1299	0.625825
0.13	0.625825
0.1301	0.625825
0.1302	0.625825
0.1303	0.625825
0.1304	0.635313
0.1305	0.635313
0.1306	0.646669
0.1307	0.646669
0.1308	0.646669
0.1309	0.646669
0.131	0.646669
0.1311	0.646669
0.1312	0.646669
0.1313	0.646669
0.1314	0.646669
0.1315	0.646669
0.1316	0.646669
0.1317	0.646669
0.1318	0.64239
0.1319	0.64239
0.132	0.64239
0.1321	0.64239
0.1322	0.64239
0.1323	0.64239
0.1324	0.64239
0.1325	0.64239
0.1326	0.64239
0.1327	0.64239
0.1328	0.64239
0.1329	0.64239
0.133	0.64061
0.1331	0.64061
0.1332	0.64061
0.1333	0.64061
0.1334	0.64061
0.1335	0.64061
0.1336	0.64061
0.1337	0.64061
0.1338	0.64061
0.1339	0.64061
0.134	0.64061
0.1341	0.64061
0.1342	0.64061
0.1343	0.64061
0.1344	0.64061
0.1345	0.64061
0.1346	0.64061
0.1347	0.631083
0.1348	0.631083
0.1349	0.631083
0.135	0.640703
0.1351	0.640703
0.1352	0.640703
0.1353	0.640703
0.1354	0.640703
0.1355	0.643616
0.1356	0.643616
0.1357	0.643616
0.1358	0.643616
0.1359	0.643616
0.136	0.643616
0.1361	0.643616
0.1362	0.665908
0.1363	0.665908
0.1364	0.665908
0.1365	0.665908
0.1366	0.665908
0.1367	0.665908
0.1368	0.665908
0.1369	0.665908
0.137	0.665908
0.1371	0.665908
0.1372	0.667777
0.1373	0.667777
0.1374	0.667777
0.1375	0.667777
0.1376	0.667777
0.1377	0.667777
0.1378	0.656207
0.1379	0.656207
0.138	0.656207
0.1381	0.656207
0.1382	0.656207
0.1383	0.656207
0.1384	0.656207
0.1385	0.656207
0.1386	0.656207
0.1387	0.656207
0.1388	0.656207
0.1389	0.656207
0.139	0.656207
0.1391	0.656207
0.1392	0.65079
0.1393	0.65079
0.1394	0.65079
0.1395	0.65079
0.1396	0.65079
0.1397	0.65079
0.1398	0.65079
0.1399	0.65079
0.14	0.65079
0.1401	0.65079
0.1402	0.65079
0.1403	0.65079
0.1404	0.65079
0.1405	0.65079
0.1406	0.65079
0.1407	0.640547
0.1408	0.640547
0.1409	0.640547
0.141	0.640547
0.1411	0.640547
0.1412	0.640547
0.1413	0.640547
0.1414	0.640547
0.1415	0.640547
0.1416	0.640547
0.1417	0.640547
0.1418	0.640547
0.1419	0.640547
0.142	0.640547
0.1421	0.640547
0.1422	0.640547
0.1423	0.640547
0.1424	0.640547
0.1425	0.640547
0.1426	0.640547
0.1427	0.640547
0.1428	0.640547
0.1429	0.640547
0.143	0.640547
0.1431	0.640547
0.1432	0.640547
0.1433	0.640547
0.1434	0.640547
0.1435	0.643949
0.1436	0.643949
0.1437	0.643949
0.1438	0.643949
0.1439	0.643949
0.144	0.643949
0.1441	0.643949
0.1442	0.643949
0.1443	0.643949
0.1444	0.643949
0.1445	0.643949
0.1446	0.641859
0.1447	0.641859
0.1448	0.641859
0.1449	0.641859
0.145	0.641859
0.1451	0.641859
0.1452	0.641859
0.1453	0.641859
0.1454	0.63838
0.1455	0.63838
0.1456	0.63838
0.1457	0.63838
0.1458	0.63838
0.1459	0.63838
0.146	0.63838
0.1461	0.63838
0.1462	0.63838
0.1463	0.63838
0.1464	0.63838
0.1465	0.63838
0.1466	0.63838
0.1467	0.63838
0.1468	0.63838
0.1469	0.63838
0.147	0.63838
0.1471	0.63838
0.1472	0.63838
0.1473	0.63838
0.1474	0.63838
0.1475	0.63838
0.1476	0.649969
0.1477	0.649969
0.1478	0.649969
0.1479	0.649969
0.148	0.649969
0.1481	0.649969
0.1482	0.649969
0.1483	0.649969
0.1484	0.649969
0.1485	0.649969
0.1486	0.649969
0.1487	0.649969
0.1488	0.649969
0.1489	0.649969
0.149	0.649969
0.1491	0.649969
0.1492	0.649969
0.1493	0.646996
0.1494	0.646996
0.1495	0.646996
0.1496	0.646996
0.1497	0.646996
0.1498	0.646324
0.1499	0.646324
0.15	0.646324
0.1501	0.646324
0.1502	0.646324
0.1503	0.646324
0.1504	0.64929
0.1505	0.64929
0.1506	0.645409
0.1507	0.645409
0.1508	0.645409
0.1509	0.645409
0.151	0.645409
0.1511	0.645409
0.1512	0.625295
0.1513	0.625295
0.1514	0.625295
0.1515	0.625295
0.1516	0.625295
0.1517	0.620377
0.1518	0.620377
0.1519	0.620377
0.152	0.620377
0.1521	0.620377
0.1522	0.620377
0.1523	0.620377
0.1524	0.620377
0.1525	0.620377
0.1526	0.620377
0.1527	0.620377
0.1528	0.620377
0.1529	0.620377
0.153	0.619045
0.1531	0.619045
0.1532	0.619045
0.1533	0.619045
0.1534	0.619045
0.1535	0.619045
0.1536	0.619045
0.1537	0.619045
0.1538	0.619045
0.1539	0.619045
0.154	0.619045
0.1541	0.619045
0.1542	0.619045
0.1543	0.619045
0.1544	0.619045
0.1545	0.619045
0.1546	0.619045
0.1547	0.619045
0.1548	0.619045
0.1549	0.613312
0.155	0.613312
0.1551	0.613312
0.1552	0.613312
0.1553	0.613312
0.1554	0.606187
0.1555	0.606187
0.1556	0.606187
0.1557	0.606187
0.1558	0.606187
0.1559	0.606187
0.156	0.626347
0.1561	0.626347
0.1562	0.626347
0.1563	0.626347
0.1564	0.640624
0.1565	0.640624
0.1566	0.647003
0.1567	0.647003
0.1568	0.647003
0.1569	0.647003
0.157	0.647003
0.1571	0.647003
0.1572	0.647003
0.1573	0.647003
0.1574	0.647003
0.1575	0.647003
0.1576	0.647003
0.1577	0.647003
0.1578	0.647003
0.1579	0.647003
0.158	0.647003
0.1581	0.647003
0.1582	0.647003
0.1583	0.647003
0.1584	0.647003
0.1585	0.647003
0.1586	0.647003
0.1587	0.647003
0.1588	0.647003
0.1589	0.647003
0.159	0.647003
0.1591	0.640948
0.1592	0.640948
0.1593	0.640948
0.1594	0.640948
0.1595	0.640948
0.1596	0.640948
0.1597	0.640948
0.1598	0.640948
0.1599	0.640948
0.16	0.640948
0.1601	0.640948
0.1602	0.640948
0.1603	0.640948
0.1604	0.635266
0.1605	0.635266
0.1606	0.635266
0.1607	0.635266
0.1608	0.635266
0.1609	0.635266
0.161	0.635266
0.1611	0.635266
0.1612	0.635266
0.1613	0.635266
0.1614	0.635266
0.1615	0.635266
0.1616	0.635266
0.1617	0.635266
0.1618	0.628149
0.1619	0.628149
0.162	0.628149
0.1621	0.628149
0.1622	0.628149
0.1623	0.614255
0.1624	0.614255
0.1625	0.614255
0.1626	0.614255
0.1627	0.614255
0.1628	0.614255
0.1629	0.614255
0.163	0.614255
0.1631	0.614255
0.1632	0.614255
0.1633	0.614255
0.1634	0.614255
0.1635	0.614255
0.1636	0.614255
0.1637	0.614255
0.1638	0.614255
0.1639	0.614255
0.164	0.614255
0.1641	0.614255
0.1642	0.614255
0.1643	0.614255
0.1644	0.625387
0.1645	0.625387
0.1646	0.625387
0.1647	0.625387
0.1648	0.625387
0.1649	0.625387
0.165	0.625387
0.1651	0.625387
0.1652	0.625387
0.1653	0.625387
0.1654	0.625387
0.1655	0.625387
0.1656	0.625387
0.1657	0.625387
0.1658	0.625387
0.1659	0.625387
0.166	0.625387
0.1661	0.625387
0.1662	0.624727
0.1663	0.624727
0.1664	0.624727
0.1665	0.624727
0.1666	0.624727
0.1667	0.624727
0.1668	0.624727
0.1669	0.624727
0.167	0.624727
0.1671	0.624727
0.1672	0.624727
0.1673	0.624727
0.1674	0.624727
0.1675	0.624727
0.1676	0.624727
0.1677	0.624727
0.1678	0.624727
0.1679	0.631499
0.168	0.631499
0.1681	0.631499
0.1682	0.631499
0.1683	0.631499
0.1684	0.631499
0.1685	0.631499
0.1686	0.631499
0.1687	0.631499
0.1688	0.631499
0.1689	0.631499
0.169	0.631499
0.1691	0.631499
0.1692	0.631499
0.1693	0.631499
0.1694	0.631499
0.1695	0.631499
0.1696	0.631499
0.1697	0.631499
0.1698	0.631499
0.1699	0.631499
0.17	0.631499
0.1701	0.631499
0.1702	0.631499
0.1703	0.631499
0.1704	0.631499
0.1705	0.631499
0.1706	0.631499
0.1707	0.631499
0.1708	0.631499
0.1709	0.631499
0.171	0.62836
0.1711	0.62836
0.1712	0.62836
0.1713	0.62836
0.1714	0.62836
0.1715	0.62836
0.1716	0.62836
0.1717	0.62836
0.1718	0.62836
0.1719	0.62836
0.172	0.62836
0.1721	0.62836
0.1722	0.62836
0.1723	0.62836
0.1724	0.62836
0.1725	0.62836
0.1726	0.62836
0.1727	0.62836
0.1728	0.62836
0.1729	0.62836
0.173	0.62836
0.1731	0.62836
0.1732	0.62836
0.1733	0.62836
0.1734	0.62836
0.1735	0.62836
0.1736	0.62836
0.1737	0.62836
0.1738	0.62836
0.1739	0.62836
0.174	0.62836
0.1741	0.622011
0.1742	0.622011
0.1743	0.622011
0.1744	0.605493
0.1745	0.605493
0.1746	0.605253
0.1747	0.605253
0.1748	0.605253
0.1749	0.605253
0.175	0.605253
0.1751	0.605253
0.1752	0.605253
0.1753	0.605253
0.1754	0.605253
0.1755	0.605253
0.1756	0.605253
0.1757	0.603506
0.1758	0.603506
0.1759	0.603506
0.176	0.603506
0.1761	0.603506
0.1762	0.603506
0.1763	0.603506
0.1764	0.603506
0.1765	0.603506
0.1766	0.603506
0.1767	0.603506
0.1768	0.603506
0.1769	0.603506
0.177	0.603506
0.1771	0.603506
0.1772	0.603506
0.1773	0.603506
0.1774	0.603506
0.1775	0.603506
0.1776	0.603506
0.1777	0.603506
0.1778	0.603506
0.1779	0.603506
0.178	0.603506
0.1781	0.603506
0.1782	0.603506
0.1783	0.608779
0.1784	0.608779
0.1785	0.608779
0.1786	0.608779
0.1787	0.608779
0.1788	0.608779
0.1789	0.608779
0.179	0.608779
0.1791	0.608779
0.1792	0.608779
0.1793	0.608779
0.1794	0.608779
0.1795	0.608779
0.1796	0.608779
0.1797	0.624862
0.1798	0.624862
0.1799	0.624862
0.18	0.624862
0.1801	0.624862
0.1802	0.624862
0.1803	0.624862
0.1804	0.624862
0.1805	0.624862
0.1806	0.624862
0.1807	0.624862
0.1808	0.624862
0.1809	0.624862
0.181	0.624862
0.1811	0.624862
0.1812	0.624862
0.1813	0.624862
0.1814	0.624862
0.1815	0.624862
0.1816	0.624862
0.1817	0.624862
0.1818	0.624862
0.1819	0.624862
0.182	0.622065
0.1821	0.622065
0.1822	0.622065
0.1823	0.622065
0.1824	0.622065
0.1825	0.622065
0.1826	0.622065
0.1827	0.622065
0.1828	0.622065
0.1829	0.622065
0.183	0.622065
0.1831	0.622065
0.1832	0.622065
0.1833	0.622065
0.1834	0.622065
0.1835	0.622065
0.1836	0.622065
0.1837	0.622065
0.1838	0.622065
0.1839	0.622065
0.184	0.622065
0.1841	0.622065
0.1842	0.622065
0.1843	0.622065
0.1844	0.622065
0.1845	0.622065
0.1846	0.622065
0.1847	0.622065
0.1848	0.622065
0.1849	0.609244
0.185	0.609244
0.1851	0.609244
0.1852	0.609244
0.1853	0.609244
0.1854	0.609244
0.1855	0.609244
0.1856	0.609244
0.1857	0.609244
0.1858	0.609244
0.1859	0.609244
0.186	0.609244
0.1861	0.609244
0.1862	0.609244
0.1863	0.609244
0.1864	0.609244
0.1865	0.609244
0.1866	0.609244
0.1867	0.609244
0.1868	0.609244
0.1869	0.609244
0.187	0.609244
0.1871	0.606569
0.1872	0.606569
0.1873	0.606569
0.1874	0.606569
0.1875	0.606569
0.1876	0.606569
0.1877	0.606569
0.1878	0.606569
0.1879	0.606569
0.188	0.606569
0.1881	0.606569
0.1882	0.606569
0.1883	0.606569
0.1884	0.606569
0.1885	0.606569
0.1886	0.614846
0.1887	0.632723
0.1888	0.632723
0.1889	0.632723
0.189	0.632723
0.1891	0.632723
0.1892	0.632723
0.1893	0.632723
0.1894	0.632723
0.1895	0.632723
0.1896	0.632723
0.1897	0.632723
0.1898	0.632723
0.1899	0.632723
0.19	0.632723
0.1901	0.632723
0.1902	0.632723
0.1903	0.632723
0.1904	0.632723
0.1905	0.632723
0.1906	0.632723
0.1907	0.632723
0.1908	0.632723
0.1909	0.632723
0.191	0.632723
0.1911	0.632723
0.1912	0.63931
0.1913	0.63931
0.1914	0.63931
0.1915	0.63931
0.1916	0.63931
0.1917	0.63931
0.1918	0.63931
0.1919	0.63931
0.192	0.63931
0.1921	0.63931
0.1922	0.63931
0.1923	0.63931
0.1924	0.63931
0.1925	0.63931
0.1926	0.63931
0.1927	0.63931
0.1928	0.63931
0.1929	0.63931
0.193	0.63931
0.1931	0.63931
0.1932	0.63931
0.1933	0.63931
0.1934	0.63931
0.1935	0.63931
0.1936	0.63931
0.1937	0.63931
0.1938	0.63931
0.1939	0.63931
0.194	0.63931
0.1941	0.63931
0.1942	0.63931
0.1943	0.63931
0.1944	0.63931
0.1945	0.63931
0.1946	0.63931
0.1947	0.63931
0.1948	0.63931
0.1949	0.63931
0.195	0.63931
0.1951	0.63931
0.1952	0.63931
0.1953	0.63931
0.1954	0.63931
0.1955	0.63931
0.1956	0.63931
0.1957	0.63931
0.1958	0.63931
0.1959	0.63931
0.196	0.63931
0.1961	0.63931
0.1962	0.63931
0.1963	0.63931
0.1964	0.63931
0.1965	0.63931
0.1966	0.63931
0.1967	0.637239
0.1968	0.637239
0.1969	0.637239
0.197	0.637239
0.1971	0.637239
0.1972	0.637239
0.1973	0.637239
0.1974	0.637239
0.1975	0.637239
0.1976	0.637239
0.1977	0.637239
0.1978	0.637239
0.1979	0.637239
0.198	0.637239
0.1981	0.637239
0.1982	0.637239
0.1983	0.637239
0.1984	0.637239
0.1985	0.630653
0.1986	0.630653
0.1987	0.630653
0.1988	0.630653
0.1989	0.630653
0.199	0.630653
0.1991	0.630653
0.1992	0.630653
0.1993	0.630653
0.1994	0.630653
0.1995	0.630653
0.1996	0.630653
0.1997	0.630653
0.1998	0.630653
[truncated: 8,002 more rows]

## Sheet: Fig. 5d
clusterID	majorType	intracluster_density
1	B cells	0.000218073
1	CD4 T cells	0.000581528
1	Endothelial cells	0.000436146
1	Epithelial cells_tumour	0
1	Macrophages	0.00290764
1	Monocytes	0
1	Myeloid cells	0.000145382
2	B cells	0
2	CD4 T cells	0.000215458
2	Endothelial cells	0
2	Epithelial cells_tumour	0
2	Macrophages	0.00452463
2	Monocytes	0
2	Myeloid cells	0.000430917
3	B cells	0
3	CD4 T cells	0
3	Endothelial cells	0.00331421
3	Epithelial cells_tumour	0
3	Macrophages	0
3	Monocytes	0
3	Myeloid cells	0
4	B cells	0
4	CD4 T cells	0.00138574
4	Endothelial cells	0
4	Epithelial cells_tumour	0
4	Macrophages	0.00069287
4	Monocytes	0
4	Myeloid cells	0
5	B cells	0
5	CD4 T cells	0
5	Endothelial cells	0.00161512
5	Epithelial cells_tumour	0
5	Macrophages	0
5	Monocytes	0
5	Myeloid cells	0.000538372
6	B cells	0
6	CD4 T cells	0
6	Endothelial cells	0
6	Epithelial cells_tumour	0
6	Macrophages	0.00419558
6	Monocytes	0
6	Myeloid cells	0
7	B cells	0
7	CD4 T cells	0
7	Endothelial cells	0
7	Epithelial cells_tumour	0
7	Macrophages	0.00314678
7	Monocytes	0
7	Myeloid cells	0
8	B cells	0
8	CD4 T cells	0
8	Endothelial cells	0
8	Epithelial cells_tumour	0
8	Macrophages	0.00419785
8	Monocytes	0
8	Myeloid cells	0
9	B cells	0
9	CD4 T cells	0
9	Endothelial cells	0
9	Epithelial cells_tumour	0
9	Macrophages	0.00212129
9	Monocytes	0
9	Myeloid cells	0
10	B cells	0
10	CD4 T cells	0.00130103
10	Endothelial cells	0
10	Epithelial cells_tumour	0
10	Macrophages	0.00195155
10	Monocytes	0
10	Myeloid cells	0
11	B cells	0
11	CD4 T cells	0
11	Endothelial cells	0.0042964
11	Epithelial cells_tumour	0
11	Macrophages	0
11	Monocytes	0
11	Myeloid cells	0
12	B cells	0
12	CD4 T cells	0
12	Endothelial cells	0
12	Epithelial cells_tumour	0
12	Macrophages	0.00349051
12	Monocytes	0
12	Myeloid cells	0
13	B cells	0
13	CD4 T cells	0
13	Endothelial cells	0.00395916
13	Epithelial cells_tumour	0
13	Macrophages	0
13	Monocytes	0
13	Myeloid cells	0
14	B cells	0
14	CD4 T cells	0
14	Endothelial cells	0
14	Epithelial cells_tumour	0
14	Macrophages	0.00146974
14	Monocytes	0
14	Myeloid cells	0.00146974
15	B cells	0
15	CD4 T cells	0
15	Endothelial cells	0
15	Epithelial cells_tumour	0
15	Macrophages	0.0162542
15	Monocytes	0
15	Myeloid cells	0
16	B cells	0.000429111
16	CD4 T cells	0.000214556
16	Endothelial cells	0.000214556
16	Epithelial cells_tumour	0
16	Macrophages	0.00343289
16	Monocytes	0
16	Myeloid cells	0
17	B cells	6.44202e-05
17	CD4 T cells	0.00103072
17	Endothelial cells	0
17	Epithelial cells_tumour	0
17	Macrophages	0.00309217
17	Monocytes	0
17	Myeloid cells	0.00019326
18	B cells	0.000456333
18	CD4 T cells	0
18	Endothelial cells	0.000228167
18	Epithelial cells_tumour	0
18	Macrophages	0.00182533
18	Monocytes	0
18	Myeloid cells	0.000228167
19	B cells	0
19	CD4 T cells	0.00146531
19	Endothelial cells	0
19	Epithelial cells_tumour	0
19	Macrophages	0.00293062
19	Monocytes	0
19	Myeloid cells	0.00293062
20	B cells	0
20	CD4 T cells	0
20	Endothelial cells	0
20	Epithelial cells_tumour	0
20	Macrophages	0.00672443
20	Monocytes	0
20	Myeloid cells	0
21	B cells	0
21	CD4 T cells	0
21	Endothelial cells	0
21	Epithelial cells_tumour	0
21	Macrophages	0.00373638
21	Monocytes	0
21	Myeloid cells	0
22	B cells	0
22	CD4 T cells	0
22	Endothelial cells	0
22	Epithelial cells_tumour	0
22	Macrophages	0
22	Monocytes	0.00909777
22	Myeloid cells	0
23	B cells	0
23	CD4 T cells	0.0082126
23	Endothelial cells	0
23	Epithelial cells_tumour	0
23	Macrophages	0
23	Monocytes	0.0082126
23	Myeloid cells	0
24	B cells	0
24	CD4 T cells	0
24	Endothelial cells	0.00344226
24	Epithelial cells_tumour	0
24	Macrophages	0.00344226
24	Monocytes	0
24	Myeloid cells	0
25	B cells	0
25	CD4 T cells	0
25	Endothelial cells	0.00756552
25	Epithelial cells_tumour	0
25	Macrophages	0
25	Monocytes	0
25	Myeloid cells	0
26	B cells	0
26	CD4 T cells	0.00288232
26	Endothelial cells	0.000576464
26	Epithelial cells_tumour	0.000576464
26	Macrophages	0
26	Monocytes	0
26	Myeloid cells	0
27	B cells	0
27	CD4 T cells	0
27	Endothelial cells	0
27	Epithelial cells_tumour	0
27	Macrophages	0.0473907
27	Monocytes	0
27	Myeloid cells	0
28	B cells	0
28	CD4 T cells	0.00723246
28	Endothelial cells	0
28	Epithelial cells_tumour	0
28	Macrophages	0
28	Monocytes	0
28	Myeloid cells	0
29	B cells	0
29	CD4 T cells	0
29	Endothelial cells	0
29	Epithelial cells_tumour	0
29	Macrophages	0.00556996
29	Monocytes	0
29	Myeloid cells	0
30	B cells	0
30	CD4 T cells	0
30	Endothelial cells	0
30	Epithelial cells_tumour	0.00729834
30	Macrophages	0
30	Monocytes	0
30	Myeloid cells	0
31	B cells	0
31	CD4 T cells	0.00273182
31	Endothelial cells	0.000910607
31	Epithelial cells_tumour	0
31	Macrophages	0.00182121
31	Monocytes	0
31	Myeloid cells	0
32	B cells	0
32	CD4 T cells	0.00183228
32	Endothelial cells	0.00183228
32	Epithelial cells_tumour	0
32	Macrophages	0
32	Monocytes	0
32	Myeloid cells	0.00183228
33	B cells	0
33	CD4 T cells	0
33	Endothelial cells	0
33	Epithelial cells_tumour	0.00292471
33	Macrophages	0
33	Monocytes	0
33	Myeloid cells	0
34	B cells	0
34	CD4 T cells	0
34	Endothelial cells	0
34	Epithelial cells_tumour	0.00380015
34	Macrophages	0
34	Monocytes	0
34	Myeloid cells	0
35	B cells	0
35	CD4 T cells	0.00550773
35	Endothelial cells	0
35	Epithelial cells_tumour	0
35	Macrophages	0
35	Monocytes	0
35	Myeloid cells	0.00275386
36	B cells	0
36	CD4 T cells	0.00661658
36	Endothelial cells	0
36	Epithelial cells_tumour	0
36	Macrophages	0
36	Monocytes	0
36	Myeloid cells	0
37	B cells	0
37	CD4 T cells	0.00111404
37	Endothelial cells	0
37	Epithelial cells_tumour	0.00111404
37	Macrophages	0.00111404
37	Monocytes	0
37	Myeloid cells	0
38	B cells	0
38	CD4 T cells	0.00178926
38	Endothelial cells	0.000894632
38	Epithelial cells_tumour	0
38	Macrophages	0
38	Monocytes	0
38	Myeloid cells	0
39	B cells	0
39	CD4 T cells	0.016783
39	Endothelial cells	0
39	Epithelial cells_tumour	0
39	Macrophages	0.016783
39	Monocytes	0
39	Myeloid cells	0
40	B cells	0
40	CD4 T cells	0.0118035
40	Endothelial cells	0
40	Epithelial cells_tumour	0
40	Macrophages	0
40	Monocytes	0
40	Myeloid cells	0
41	B cells	0
41	CD4 T cells	0
41	Endothelial cells	0.00316697
41	Epithelial cells_tumour	0.00158348
41	Macrophages	0.00316697
41	Monocytes	0
41	Myeloid cells	0
42	B cells	0
42	CD4 T cells	0
42	Endothelial cells	0
42	Epithelial cells_tumour	0
42	Macrophages	0.00274657
42	Monocytes	0
42	Myeloid cells	0
43	B cells	0.000788201
43	CD4 T cells	0.000788201
43	Endothelial cells	0
43	Epithelial cells_tumour	0.00472921
43	Macrophages	0.0015764
43	Monocytes	0
43	Myeloid cells	0
44	B cells	0
44	CD4 T cells	0
44	Endothelial cells	0.00227195
44	Epithelial cells_tumour	0.00227195
44	Macrophages	0
44	Monocytes	0
44	Myeloid cells	0
45	B cells	0
45	CD4 T cells	0
45	Endothelial cells	0
45	Epithelial cells_tumour	0
45	Macrophages	0.014125
45	Monocytes	0
45	Myeloid cells	0
46	B cells	0
46	CD4 T cells	0
46	Endothelial cells	0.00252159
46	Epithelial cells_tumour	0.0012608
46	Macrophages	0
46	Monocytes	0
46	Myeloid cells	0
47	B cells	0
47	CD4 T cells	0
47	Endothelial cells	0
47	Epithelial cells_tumour	0
47	Macrophages	0.00211315
47	Monocytes	0.00211315
47	Myeloid cells	0
48	B cells	0.00062896
48	CD4 T cells	0.00125792
48	Endothelial cells	0
48	Epithelial cells_tumour	0.00062896
48	Macrophages	0.00251584
48	Monocytes	0
48	Myeloid cells	0
49	B cells	0
49	CD4 T cells	0.00490948
49	Endothelial cells	0
49	Epithelial cells_tumour	0
49	Macrophages	0
49	Monocytes	0
49	Myeloid cells	0
50	B cells	0
50	CD4 T cells	0
50	Endothelial cells	0
50	Epithelial cells_tumour	0
50	Macrophages	0.0018354
50	Monocytes	0
50	Myeloid cells	0
51	B cells	0
51	CD4 T cells	0
51	Endothelial cells	0
51	Epithelial cells_tumour	0
51	Macrophages	0.0182533
51	Monocytes	0
51	Myeloid cells	0
52	B cells	0
52	CD4 T cells	0
52	Endothelial cells	0
52	Epithelial cells_tumour	0.0023185
52	Macrophages	0
52	Monocytes	0
52	Myeloid cells	0
53	B cells	0
53	CD4 T cells	0
53	Endothelial cells	0.00125168
53	Epithelial cells_tumour	0.00062584
53	Macrophages	0.00187752
53	Monocytes	0
53	Myeloid cells	0
54	B cells	0
54	CD4 T cells	0
54	Endothelial cells	0
54	Epithelial cells_tumour	0
54	Macrophages	0.00764458
54	Monocytes	0
54	Myeloid cells	0
55	B cells	0
55	CD4 T cells	0
55	Endothelial cells	0
55	Epithelial cells_tumour	0.00249621
55	Macrophages	0
55	Monocytes	0.0012481
55	Myeloid cells	0
56	B cells	0
56	CD4 T cells	0.0195087
56	Endothelial cells	0
56	Epithelial cells_tumour	0
56	Macrophages	0
56	Monocytes	0
56	Myeloid cells	0
57	B cells	0
57	CD4 T cells	0
57	Endothelial cells	0.00073055
57	Epithelial cells_tumour	0.00511385
57	Macrophages	0
57	Monocytes	0.00073055
57	Myeloid cells	0
58	B cells	0
58	CD4 T cells	0
58	Endothelial cells	0.00355037
58	Epithelial cells_tumour	0
58	Macrophages	0
58	Monocytes	0
58	Myeloid cells	0
59	B cells	0
59	CD4 T cells	0
59	Endothelial cells	0
59	Epithelial cells_tumour	0.00805496
59	Macrophages	0
59	Monocytes	0
59	Myeloid cells	0.00100687
60	B cells	0
60	CD4 T cells	0
60	Endothelial cells	0
60	Epithelial cells_tumour	0
60	Macrophages	0.00477809
60	Monocytes	0
60	Myeloid cells	0
61	B cells	0.00395589
61	CD4 T cells	0.00158236
61	Endothelial cells	0.000791179
61	Epithelial cells_tumour	0
61	Macrophages	0.00316471
61	Monocytes	0
61	Myeloid cells	0
62	B cells	0
62	CD4 T cells	0
62	Endothelial cells	0
62	Epithelial cells_tumour	0.00140467
62	Macrophages	0.00140467
62	Monocytes	0
62	Myeloid cells	0
63	B cells	0
63	CD4 T cells	0
63	Endothelial cells	0
63	Epithelial cells_tumour	0
63	Macrophages	0.00191435
63	Monocytes	0
63	Myeloid cells	0
64	B cells	0
64	CD4 T cells	0
64	Endothelial cells	0
64	Epithelial cells_tumour	0.00621666
64	Macrophages	0
64	Monocytes	0
64	Myeloid cells	0
65	B cells	0
65	CD4 T cells	0
65	Endothelial cells	0
65	Epithelial cells_tumour	0
65	Macrophages	0.0186891
65	Monocytes	0
65	Myeloid cells	0
66	B cells	0.000291202
66	CD4 T cells	0.000946406
66	Endothelial cells	0.00105561
66	Epithelial cells_tumour	0
66	Macrophages	0.00309402
66	Monocytes	7.28004e-05
66	Myeloid cells	0.000436803
67	B cells	0.000570409
67	CD4 T cells	0.000431661
67	Endothelial cells	0.000924988
67	Epithelial cells_tumour	0.000154165
67	Macrophages	0.0015879
67	Monocytes	1.54165e-05
67	Myeloid cells	0.000385411
68	B cells	0
68	CD4 T cells	0.000817935
68	Endothelial cells	0.00327174
68	Epithelial cells_tumour	0
68	Macrophages	0.00163587
68	Monocytes	0
68	Myeloid cells	0
69	B cells	0.000348005
69	CD4 T cells	0.000348005
69	Endothelial cells	0.00139202
69	Epithelial cells_tumour	0
69	Macrophages	0.00556808
69	Monocytes	0
69	Myeloid cells	0
70	B cells	0
70	CD4 T cells	0.00640841
70	Endothelial cells	0
70	Epithelial cells_tumour	0
70	Macrophages	0
70	Monocytes	0
70	Myeloid cells	0
71	B cells	0
71	CD4 T cells	0.00135874
71	Endothelial cells	0.00181165
71	Epithelial cells_tumour	0
71	Macrophages	0.00135874
71	Monocytes	0
71	Myeloid cells	0
72	B cells	0.00247839
72	CD4 T cells	0
72	Endothelial cells	0.00247839
72	Epithelial cells_tumour	0
72	Macrophages	0.00247839
72	Monocytes	0
72	Myeloid cells	0.00247839
73	B cells	0
73	CD4 T cells	0
73	Endothelial cells	0
73	Epithelial cells_tumour	0
73	Macrophages	0
73	Monocytes	0
73	Myeloid cells	0.0039469
74	B cells	0
74	CD4 T cells	0
74	Endothelial cells	0
74	Epithelial cells_tumour	0
74	Macrophages	0.00712498
74	Monocytes	0
74	Myeloid cells	0
75	B cells	0
75	CD4 T cells	0.00253072
75	Endothelial cells	0.00101229
75	Epithelial cells_tumour	0
75	Macrophages	0.00354301
75	Monocytes	0
75	Myeloid cells	0
76	B cells	0
76	CD4 T cells	0
76	Endothelial cells	0.000724483
76	Epithelial cells_tumour	0
76	Macrophages	0.00144897
76	Monocytes	0.000724483
76	Myeloid cells	0
77	B cells	0
77	CD4 T cells	0
77	Endothelial cells	0
77	Epithelial cells_tumour	0
77	Macrophages	0.00319751
77	Monocytes	0
77	Myeloid cells	0
78	B cells	0
78	CD4 T cells	0
78	Endothelial cells	0
78	Epithelial cells_tumour	0
78	Macrophages	0
78	Monocytes	0
78	Myeloid cells	0.0149926
79	B cells	0
79	CD4 T cells	0.00125155
79	Endothelial cells	0.00208591
79	Epithelial cells_tumour	0.000417182
79	Macrophages	0
79	Monocytes	0
79	Myeloid cells	0
80	B cells	0
80	CD4 T cells	0
80	Endothelial cells	0
80	Epithelial cells_tumour	0
80	Macrophages	0.00661601
80	Monocytes	0
80	Myeloid cells	0
81	B cells	0
81	CD4 T cells	0.00964379
81	Endothelial cells	0
81	Epithelial cells_tumour	0
81	Macrophages	0
81	Monocytes	0
81	Myeloid cells	0
82	B cells	0.000420493
82	CD4 T cells	0.000420493
82	Endothelial cells	0.000420493
82	Epithelial cells_tumour	0
82	Macrophages	0.00189222
82	Monocytes	0.000210247
82	Myeloid cells	0.00105123
83	B cells	0
83	CD4 T cells	0
83	Endothelial cells	0
83	Epithelial cells_tumour	0
83	Macrophages	0.00540639
83	Monocytes	0
83	Myeloid cells	0
84	B cells	0
84	CD4 T cells	0
84	Endothelial cells	0
84	Epithelial cells_tumour	0
84	Macrophages	0.00139258
84	Monocytes	0
84	Myeloid cells	0
85	B cells	0
85	CD4 T cells	0
85	Endothelial cells	0.00372018
85	Epithelial cells_tumour	0
85	Macrophages	0.00372018
85	Monocytes	0
85	Myeloid cells	0
86	B cells	0
86	CD4 T cells	0
86	Endothelial cells	0
86	Epithelial cells_tumour	0
86	Macrophages	0.00191557
86	Monocytes	0
86	Myeloid cells	0.000957783
87	B cells	0.00034236
87	CD4 T cells	0.00034236
87	Endothelial cells	0.00136944
87	Epithelial cells_tumour	0
87	Macrophages	0.00273888
87	Monocytes	0
87	Myeloid cells	0.00205416
88	B cells	0
88	CD4 T cells	0
88	Endothelial cells	0.00150626
88	Epithelial cells_tumour	0
88	Macrophages	0
88	Monocytes	0
88	Myeloid cells	0
89	B cells	0.00269575
89	CD4 T cells	0
89	Endothelial cells	0
89	Epithelial cells_tumour	0
89	Macrophages	0.00269575
89	Monocytes	0
89	Myeloid cells	0
90	B cells	0
90	CD4 T cells	0.0057702
90	Endothelial cells	0
90	Epithelial cells_tumour	0
90	Macrophages	0
90	Monocytes	0
90	Myeloid cells	0
91	B cells	0
91	CD4 T cells	0
91	Endothelial cells	0
91	Epithelial cells_tumour	0
91	Macrophages	0.0035261
91	Monocytes	0
91	Myeloid cells	0
92	B cells	0.00033138
92	CD4 T cells	0.00099414
92	Endothelial cells	0.00265104
92	Epithelial cells_tumour	0
92	Macrophages	0.00364518
92	Monocytes	0
92	Myeloid cells	0.00066276
93	B cells	0.00296006
93	CD4 T cells	0.00118402
93	Endothelial cells	0
93	Epithelial cells_tumour	0
93	Macrophages	0.0053281
93	Monocytes	0
93	Myeloid cells	0
94	B cells	0
94	CD4 T cells	0.00212093
94	Endothelial cells	0
94	Epithelial cells_tumour	0
94	Macrophages	0
94	Monocytes	0
94	Myeloid cells	0.00212093
95	B cells	0
95	CD4 T cells	0
95	Endothelial cells	0.000595126
95	Epithelial cells_tumour	0
95	Macrophages	0.00376913
95	Monocytes	0
95	Myeloid cells	0.001587
96	B cells	0
96	CD4 T cells	0
96	Endothelial cells	0
96	Epithelial cells_tumour	0
96	Macrophages	0.00494014
96	Monocytes	0
96	Myeloid cells	0
97	B cells	0
97	CD4 T cells	0
97	Endothelial cells	0.00181343
97	Epithelial cells_tumour	0
97	Macrophages	0.00906715
97	Monocytes	0
97	Myeloid cells	0
98	B cells	0
98	CD4 T cells	0.000409041
98	Endothelial cells	0.0020452
98	Epithelial cells_tumour	0
98	Macrophages	0.00286329
98	Monocytes	0
98	Myeloid cells	0.00163616
99	B cells	0.000432783
99	CD4 T cells	0.000432783
99	Endothelial cells	0.00151474
99	Epithelial cells_tumour	0
99	Macrophages	0.0025967
99	Monocytes	0
99	Myeloid cells	0.000216392
100	B cells	0
100	CD4 T cells	0
100	Endothelial cells	0
100	Epithelial cells_tumour	0
100	Macrophages	0.00596573
100	Monocytes	0
100	Myeloid cells	0.00298286
101	B cells	0
101	CD4 T cells	0
101	Endothelial cells	0.00113477
101	Epithelial cells_tumour	0
101	Macrophages	0.0013239
101	Monocytes	0
101	Myeloid cells	0.000756517
102	B cells	0
102	CD4 T cells	0
102	Endothelial cells	0.00357415
102	Epithelial cells_tumour	0
102	Macrophages	0.00357415
102	Monocytes	0.00357415
102	Myeloid cells	0
103	B cells	0
103	CD4 T cells	0.00136872
103	Endothelial cells	0
103	Epithelial cells_tumour	0
103	Macrophages	0
103	Monocytes	0
103	Myeloid cells	0
104	B cells	0
104	CD4 T cells	0.00173376
104	Endothelial cells	0
104	Epithelial cells_tumour	0
104	Macrophages	0
104	Monocytes	0
104	Myeloid cells	0
105	B cells	0
105	CD4 T cells	0.000285027
105	Endothelial cells	0.000285027
105	Epithelial cells_tumour	0
105	Macrophages	0.000285027
105	Monocytes	0
105	Myeloid cells	0
106	B cells	0
106	CD4 T cells	0
106	Endothelial cells	0
106	Epithelial cells_tumour	0
106	Macrophages	0.00682696
106	Monocytes	0
106	Myeloid cells	0
107	B cells	0
107	CD4 T cells	0
107	Endothelial cells	0
107	Epithelial cells_tumour	0
107	Macrophages	0
107	Monocytes	0
107	Myeloid cells	0.00404103
108	B cells	0
108	CD4 T cells	0
108	Endothelial cells	0
108	Epithelial cells_tumour	0
108	Macrophages	0.00085781
108	Monocytes	0
108	Myeloid cells	0.00085781
109	B cells	0
109	CD4 T cells	0
109	Endothelial cells	0
109	Epithelial cells_tumour	0.00627396
109	Macrophages	0
109	Monocytes	0
109	Myeloid cells	0
110	B cells	0
110	CD4 T cells	0.0013435
110	Endothelial cells	0
110	Epithelial cells_tumour	0
110	Macrophages	0.0040305
110	Monocytes	0
110	Myeloid cells	0.000895667
111	B cells	0
111	CD4 T cells	0
111	Endothelial cells	0
111	Epithelial cells_tumour	0
111	Macrophages	0.00474479
111	Monocytes	0.000948958
111	Myeloid cells	0
112	B cells	0
112	CD4 T cells	0
112	Endothelial cells	0
112	Epithelial cells_tumour	0
112	Macrophages	0.00622192
112	Monocytes	0
112	Myeloid cells	0
113	B cells	0
113	CD4 T cells	0
113	Endothelial cells	0
113	Epithelial cells_tumour	0
113	Macrophages	0
113	Monocytes	0
113	Myeloid cells	0.0155963
114	B cells	0
114	CD4 T cells	0
114	Endothelial cells	0
114	Epithelial cells_tumour	0
114	Macrophages	0.00790875
114	Monocytes	0
114	Myeloid cells	0
115	B cells	0
115	CD4 T cells	0
115	Endothelial cells	0
115	Epithelial cells_tumour	0
115	Macrophages	0.0027413
115	Monocytes	0
115	Myeloid cells	0
116	B cells	0
116	CD4 T cells	0
116	Endothelial cells	0
116	Epithelial cells_tumour	0
116	Macrophages	0
116	Monocytes	0
116	Myeloid cells	0.00761684
117	B cells	0
117	CD4 T cells	0
117	Endothelial cells	0.00491614
117	Epithelial cells_tumour	0
117	Macrophages	0
117	Monocytes	0
117	Myeloid cells	0
118	B cells	0
118	CD4 T cells	0.00338445
118	Endothelial cells	0
118	Epithelial cells_tumour	0
118	Macrophages	0
118	Monocytes	0
118	Myeloid cells	0
119	B cells	0
119	CD4 T cells	0.00383512
119	Endothelial cells	0
119	Epithelial cells_tumour	0
119	Macrophages	0.00383512
119	Monocytes	0
119	Myeloid cells	0
120	B cells	0
120	CD4 T cells	0.00143196
120	Endothelial cells	0.000715978
120	Epithelial cells_tumour	0
120	Macrophages	0.00214793
120	Monocytes	0
120	Myeloid cells	0
121	B cells	0
121	CD4 T cells	0.00173089
121	Endothelial cells	0.000865445
121	Epithelial cells_tumour	0
121	Macrophages	0.00432723
121	Monocytes	0
121	Myeloid cells	0.00173089
122	B cells	0.000875443
122	CD4 T cells	0.0010943
122	Endothelial cells	0.000437722
122	Epithelial cells_tumour	0
122	Macrophages	0.0025169
122	Monocytes	0
122	Myeloid cells	0.00010943
123	B cells	0.00218869
123	CD4 T cells	0.00145912
123	Endothelial cells	0.00182391
123	Epithelial cells_tumour	0.000364781
123	Macrophages	0.000364781
123	Monocytes	0
123	Myeloid cells	0
124	B cells	0.00153225
124	CD4 T cells	0.000557181
124	Endothelial cells	0.000557181
124	Epithelial cells_tumour	0.000278591
124	Macrophages	0.00111436
124	Monocytes	0
124	Myeloid cells	0.000139295
125	B cells	0
125	CD4 T cells	0.0100709
125	Endothelial cells	0
125	Epithelial cells_tumour	0
125	Macrophages	0
125	Monocytes	0
125	Myeloid cells	0
126	B cells	0.00246367
126	CD4 T cells	0
126	Endothelial cells	0.00246367
126	Epithelial cells_tumour	0
126	Macrophages	0.00246367
126	Monocytes	0
126	Myeloid cells	0
127	B cells	0
127	CD4 T cells	0
127	Endothelial cells	0
127	Epithelial cells_tumour	0.013121
127	Macrophages	0
127	Monocytes	0
127	Myeloid cells	0
128	B cells	0.000786152
128	CD4 T cells	0.000786152
128	Endothelial cells	0.0015723
128	Epithelial cells_tumour	0
128	Macrophages	0.00196538
128	Monocytes	0
128	Myeloid cells	0.000393076
129	B cells	0
129	CD4 T cells	0
129	Endothelial cells	0
129	Epithelial cells_tumour	0
129	Macrophages	0.00384312
129	Monocytes	0
129	Myeloid cells	0
130	B cells	0
130	CD4 T cells	0
130	Endothelial cells	0
130	Epithelial cells_tumour	0
130	Macrophages	0.00516035
130	Monocytes	0
130	Myeloid cells	0
131	B cells	0
131	CD4 T cells	0
131	Endothelial cells	0
131	Epithelial cells_tumour	0
131	Macrophages	0.000961583
131	Monocytes	0
131	Myeloid cells	0
132	B cells	0
132	CD4 T cells	0
132	Endothelial cells	0
132	Epithelial cells_tumour	0
132	Macrophages	0.00485939
132	Monocytes	0
132	Myeloid cells	0
133	B cells	0.00858214
133	CD4 T cells	0
133	Endothelial cells	0
133	Epithelial cells_tumour	0
133	Macrophages	0
133	Monocytes	0
133	Myeloid cells	0
134	B cells	0
134	CD4 T cells	0
134	Endothelial cells	0
134	Epithelial cells_tumour	0
134	Macrophages	0.00103418
134	Monocytes	0
134	Myeloid cells	0
135	B cells	0.00180409
135	CD4 T cells	0.00541226
135	Endothelial cells	0.00180409
135	Epithelial cells_tumour	0
135	Macrophages	0
135	Monocytes	0
135	Myeloid cells	0
136	B cells	0.000928952
136	CD4 T cells	0.000667275
136	Endothelial cells	0.000183174
136	Epithelial cells_tumour	0.000104671
136	Macrophages	0.00213266
136	Monocytes	1.30838e-05
136	Myeloid cells	0.000235509
137	B cells	0
137	CD4 T cells	0.0081274
137	Endothelial cells	0
137	Epithelial cells_tumour	0
137	Macrophages	0
137	Monocytes	0
137	Myeloid cells	0
138	B cells	0
138	CD4 T cells	0
138	Endothelial cells	0
138	Epithelial cells_tumour	0
138	Macrophages	0.0108748
138	Monocytes	0
138	Myeloid cells	0
139	B cells	0
139	CD4 T cells	0
139	Endothelial cells	0.00065725
139	Epithelial cells_tumour	0
139	Macrophages	0.00065725
139	Monocytes	0
139	Myeloid cells	0
140	B cells	0.000510814
140	CD4 T cells	0.000510814
140	Endothelial cells	0
140	Epithelial cells_tumour	0
140	Macrophages	0.00255407
140	Monocytes	0
140	Myeloid cells	0
141	B cells	0.000665535
141	CD4 T cells	0.000332768
141	Endothelial cells	0
141	Epithelial cells_tumour	0.000665535
141	Macrophages	0.00232937
141	Monocytes	0
141	Myeloid cells	0
142	B cells	0.00195596
142	CD4 T cells	0.000378573
142	Endothelial cells	0.000630955
142	Epithelial cells_tumour	0.000189287
142	Macrophages	0.00246073
142	Monocytes	0
142	Myeloid cells	6.30955e-05
143	B cells	0.000632053
143	CD4 T cells	0.000632053
143	Endothelial cells	0
143	Epithelial cells_tumour	0
143	Macrophages	0.000632053
143	Monocytes	0
143	Myeloid cells	0.000632053
144	B cells	0
144	CD4 T cells	0
144	Endothelial cells	0
144	Epithelial cells_tumour	0.0043308
144	Macrophages	0
144	Monocytes	0
144	Myeloid cells	0
145	B cells	0
145	CD4 T cells	0
145	Endothelial cells	0
145	Epithelial cells_tumour	0
145	Macrophages	0.00678104
145	Monocytes	0
145	Myeloid cells	0
146	B cells	0
146	CD4 T cells	0.00260158
146	Endothelial cells	0
146	Epithelial cells_tumour	0
146	Macrophages	0
146	Monocytes	0
146	Myeloid cells	0
147	B cells	0.00650265
147	CD4 T cells	0
147	Endothelial cells	0
147	Epithelial cells_tumour	0
147	Macrophages	0
147	Monocytes	0
147	Myeloid cells	0
148	B cells	0
148	CD4 T cells	0
148	Endothelial cells	0.00124745
148	Epithelial cells_tumour	0
148	Macrophages	0.00124745
148	Monocytes	0
148	Myeloid cells	0
149	B cells	0.00132455
149	CD4 T cells	0.000662275
149	Endothelial cells	0.000662275
149	Epithelial cells_tumour	0
149	Macrophages	0.00198682
149	Monocytes	0
149	Myeloid cells	0.000662275
150	B cells	0
150	CD4 T cells	0.000496799
150	Endothelial cells	0.000496799
150	Epithelial cells_tumour	0
150	Macrophages	0.0014904
150	Monocytes	0
150	Myeloid cells	0.000496799
151	B cells	0.00113725
151	CD4 T cells	0.000284313
151	Endothelial cells	0.00113725
151	Epithelial cells_tumour	0
151	Macrophages	0.00255882
151	Monocytes	0
151	Myeloid cells	0.000568627
152	B cells	0.00282849
152	CD4 T cells	0
152	Endothelial cells	0
152	Epithelial cells_tumour	0
152	Macrophages	0.00282849
152	Monocytes	0
152	Myeloid cells	0
153	B cells	0.00201296
153	CD4 T cells	0.000447324
153	Endothelial cells	0.000447324
153	Epithelial cells_tumour	0
153	Macrophages	0.00156563
153	Monocytes	0
153	Myeloid cells	0
154	B cells	0.00103453
154	CD4 T cells	0.000517264
154	Endothelial cells	0.00103453
154	Epithelial cells_tumour	0
154	Macrophages	0.00217251
154	Monocytes	0
154	Myeloid cells	0.000310358
155	B cells	0
155	CD4 T cells	0
155	Endothelial cells	0
155	Epithelial cells_tumour	0
155	Macrophages	0.00252653
155	Monocytes	0
155	Myeloid cells	0
156	B cells	0.00129218
156	CD4 T cells	0.000430727
156	Endothelial cells	0.000430727
156	Epithelial cells_tumour	0.000430727
156	Macrophages	0.00215364
156	Monocytes	0
156	Myeloid cells	0.000861454
157	B cells	0.000427061
157	CD4 T cells	0.000854122
157	Endothelial cells	0.00128118
157	Epithelial cells_tumour	0
157	Macrophages	0.000427061
157	Monocytes	0
157	Myeloid cells	0.000427061
158	B cells	0.00245096
158	CD4 T cells	0
158	Endothelial cells	0.00105041
158	Epithelial cells_tumour	0
158	Macrophages	0.00350138
158	Monocytes	0
158	Myeloid cells	0
159	B cells	0.00333287
159	CD4 T cells	0.000416609
159	Endothelial cells	0.00124983
159	Epithelial cells_tumour	0
159	Macrophages	0.00208304
159	Monocytes	0
159	Myeloid cells	0
160	B cells	0.00494463
160	CD4 T cells	0
160	Endothelial cells	0
160	Epithelial cells_tumour	0
160	Macrophages	0
160	Monocytes	0
160	Myeloid cells	0
161	B cells	0
161	CD4 T cells	0
161	Endothelial cells	0
161	Epithelial cells_tumour	0
161	Macrophages	0.00368581
161	Monocytes	0
161	Myeloid cells	0
162	B cells	0
162	CD4 T cells	0
162	Endothelial cells	0.00177297
162	Epithelial cells_tumour	0
162	Macrophages	0.00354594
162	Monocytes	0
162	Myeloid cells	0
163	B cells	0
163	CD4 T cells	0
163	Endothelial cells	0
163	Epithelial cells_tumour	0
163	Macrophages	0.0101028
163	Monocytes	0
163	Myeloid cells	0
164	B cells	0
164	CD4 T cells	0
164	Endothelial cells	0
164	Epithelial cells_tumour	0
164	Macrophages	0.0034757
164	Monocytes	0
164	Myeloid cells	0
165	B cells	0.00222121
165	CD4 T cells	0.00222121
165	Endothelial cells	0.00296161
165	Epithelial cells_tumour	0
165	Macrophages	0.000740402
165	Monocytes	0
165	Myeloid cells	0
166	B cells	0
166	CD4 T cells	0
166	Endothelial cells	0
166	Epithelial cells_tumour	0
166	Macrophages	0.00512524
166	Monocytes	0
166	Myeloid cells	0
167	B cells	0
167	CD4 T cells	0.000858827
167	Endothelial cells	0
167	Epithelial cells_tumour	0.000858827
167	Macrophages	0.00171765
167	Monocytes	0
167	Myeloid cells	0
168	B cells	0
168	CD4 T cells	0
168	Endothelial cells	0
168	Epithelial cells_tumour	0.00439944
168	Macrophages	0
168	Monocytes	0
168	Myeloid cells	0.00439944
169	B cells	0
169	CD4 T cells	0
169	Endothelial cells	0
169	Epithelial cells_tumour	0
169	Macrophages	0.0170388
169	Monocytes	0
169	Myeloid cells	0
170	B cells	0
170	CD4 T cells	0
170	Endothelial cells	0
170	Epithelial cells_tumour	0
170	Macrophages	0.00238833
170	Monocytes	0
170	Myeloid cells	0
171	B cells	0.00363286
171	CD4 T cells	0
171	Endothelial cells	0
171	Epithelial cells_tumour	0
171	Macrophages	0
171	Monocytes	0
171	Myeloid cells	0
172	B cells	0
172	CD4 T cells	0
172	Endothelial cells	0.0039117
172	Epithelial cells_tumour	0
172	Macrophages	0.0039117
172	Monocytes	0
172	Myeloid cells	0
173	B cells	0.00436718
173	CD4 T cells	0
173	Endothelial cells	0
173	Epithelial cells_tumour	0
173	Macrophages	0.00436718
173	Monocytes	0
173	Myeloid cells	0
174	B cells	0
174	CD4 T cells	0
174	Endothelial cells	0.00796221
174	Epithelial cells_tumour	0
174	Macrophages	0
174	Monocytes	0
174	Myeloid cells	0
175	B cells	0
175	CD4 T cells	0
175	Endothelial cells	0.0102284
175	Epithelial cells_tumour	0
175	Macrophages	0
175	Monocytes	0
175	Myeloid cells	0
176	B cells	0.0015519
176	CD4 T cells	0.000387976
176	Endothelial cells	0.000775952
176	Epithelial cells_tumour	0
176	Macrophages	0.00310381
176	Monocytes	0
176	Myeloid cells	0
177	B cells	0.00267866
177	CD4 T cells	0
177	Endothelial cells	0.00133933
177	Epithelial cells_tumour	0
177	Macrophages	0.00133933
177	Monocytes	0.00133933
177	Myeloid cells	0
178	B cells	0.0101752
178	CD4 T cells	0
178	Endothelial cells	0
178	Epithelial cells_tumour	0
178	Macrophages	0.00508761
178	Monocytes	0
178	Myeloid cells	0
179	B cells	0
179	CD4 T cells	0
179	Endothelial cells	0
179	Epithelial cells_tumour	0
179	Macrophages	0.00776253
179	Monocytes	0
179	Myeloid cells	0
180	B cells	0.00595612
180	CD4 T cells	0
180	Endothelial cells	0.00297806
180	Epithelial cells_tumour	0
180	Macrophages	0.00595612
180	Monocytes	0
180	Myeloid cells	0
181	B cells	0
181	CD4 T cells	0.00307758
181	Endothelial cells	0
181	Epithelial cells_tumour	0
181	Macrophages	0.00307758
181	Monocytes	0
181	Myeloid cells	0
182	B cells	0
182	CD4 T cells	0.00054948
182	Endothelial cells	0.00164844
182	Epithelial cells_tumour	0
182	Macrophages	0.00109896
182	Monocytes	0
182	Myeloid cells	0.00054948
183	B cells	0
183	CD4 T cells	0
183	Endothelial cells	0
183	Epithelial cells_tumour	0
183	Macrophages	0
183	Monocytes	0
183	Myeloid cells	0.0182474
184	B cells	0
184	CD4 T cells	0.00482902
184	Endothelial cells	0
184	Epithelial cells_tumour	0
184	Macrophages	0
184	Monocytes	0
184	Myeloid cells	0
185	B cells	0
185	CD4 T cells	0.0018206
185	Endothelial cells	0
185	Epithelial cells_tumour	0
185	Macrophages	0
185	Monocytes	0
185	Myeloid cells	0
186	B cells	0
186	CD4 T cells	0.00438827
186	Endothelial cells	0
186	Epithelial cells_tumour	0
186	Macrophages	0.00219414
186	Monocytes	0
186	Myeloid cells	0
187	B cells	0
187	CD4 T cells	0
187	Endothelial cells	0.00308201
187	Epithelial cells_tumour	0
187	Macrophages	0.00308201
187	Monocytes	0
187	Myeloid cells	0
188	B cells	0
188	CD4 T cells	0.00306386
188	Endothelial cells	0
188	Epithelial cells_tumour	0
188	Macrophages	0
188	Monocytes	0
188	Myeloid cells	0
189	B cells	0
189	CD4 T cells	0
189	Endothelial cells	0
189	Epithelial cells_tumour	0
189	Macrophages	0.0701487
189	Monocytes	0
189	Myeloid cells	0
190	B cells	0
190	CD4 T cells	0.00305144
190	Endothelial cells	0
190	Epithelial cells_tumour	0
190	Macrophages	0
190	Monocytes	0
190	Myeloid cells	0
191	B cells	0.00379638
191	CD4 T cells	0
191	Endothelial cells	0
191	Epithelial cells_tumour	0
191	Macrophages	0
191	Monocytes	0
191	Myeloid cells	0
192	B cells	0.000923953
192	CD4 T cells	0.00431178
192	Endothelial cells	0
192	Epithelial cells_tumour	0
192	Macrophages	0
192	Monocytes	0
192	Myeloid cells	0
193	B cells	0.00311512
193	CD4 T cells	0
193	Endothelial cells	0
193	Epithelial cells_tumour	0
193	Macrophages	0
193	Monocytes	0
193	Myeloid cells	0
194	B cells	0.000941559
194	CD4 T cells	0.00188312
194	Endothelial cells	0.00282468
194	Epithelial cells_tumour	0.000941559
194	Macrophages	0.000941559
194	Monocytes	0
194	Myeloid cells	0.000941559
195	B cells	0
195	CD4 T cells	0
195	Endothelial cells	0.00226934
195	Epithelial cells_tumour	0.00226934
195	Macrophages	0
195	Monocytes	0
195	Myeloid cells	0
196	B cells	0.00370505
196	CD4 T cells	0
196	Endothelial cells	0
196	Epithelial cells_tumour	0
196	Macrophages	0
196	Monocytes	0
196	Myeloid cells	0
197	B cells	0
197	CD4 T cells	0
197	Endothelial cells	0
197	Epithelial cells_tumour	0
197	Macrophages	0
197	Monocytes	0
197	Myeloid cells	0.0132535
198	B cells	0.00158773
198	CD4 T cells	0
198	Endothelial cells	0
198	Epithelial cells_tumour	0
198	Macrophages	0.00158773
198	Monocytes	0
198	Myeloid cells	0
199	B cells	0
199	CD4 T cells	0
199	Endothelial cells	0
199	Epithelial cells_tumour	0.00845756
199	Macrophages	0
199	Monocytes	0
199	Myeloid cells	0
200	B cells	0.00109673
200	CD4 T cells	0.00109673
200	Endothelial cells	0.00109673
200	Epithelial cells_tumour	0.00109673
200	Macrophages	0.0014623
200	Monocytes	0
200	Myeloid cells	0
201	B cells	0.0026252
201	CD4 T cells	0
201	Endothelial cells	0.0013126
201	Epithelial cells_tumour	0
201	Macrophages	0
201	Monocytes	0
201	Myeloid cells	0
202	B cells	0
202	CD4 T cells	0
202	Endothelial cells	0
202	Epithelial cells_tumour	0
202	Macrophages	0.00176915
202	Monocytes	0
202	Myeloid cells	0.00176915
203	B cells	0.00110767
203	CD4 T cells	0.00150326
203	Endothelial cells	0.000501088
203	Epithelial cells_tumour	0.00100218
203	Macrophages	0.00145052
203	Monocytes	0
203	Myeloid cells	0.000263731
204	B cells	0.000223926
204	CD4 T cells	0.000895703
204	Endothelial cells	0.00201533
204	Epithelial cells_tumour	0.000447852
204	Macrophages	0.00201533
204	Monocytes	0
204	Myeloid cells	0.000223926
205	B cells	0
205	CD4 T cells	0.00647066
205	Endothelial cells	0
205	Epithelial cells_tumour	0
205	Macrophages	0
205	Monocytes	0
205	Myeloid cells	0
206	B cells	0
206	CD4 T cells	0.00514335
206	Endothelial cells	0
206	Epithelial cells_tumour	0
206	Macrophages	0.00514335
206	Monocytes	0
206	Myeloid cells	0
207	B cells	0
207	CD4 T cells	0
207	Endothelial cells	0
207	Epithelial cells_tumour	0.00373789
207	Macrophages	0.00373789
207	Monocytes	0
207	Myeloid cells	0
208	B cells	0
208	CD4 T cells	0
208	Endothelial cells	0
208	Epithelial cells_tumour	0
208	Macrophages	0.0129786
208	Monocytes	0
208	Myeloid cells	0
209	B cells	0
209	CD4 T cells	0.00279703
209	Endothelial cells	0
209	Epithelial cells_tumour	0
209	Macrophages	0.00139851
209	Monocytes	0
209	Myeloid cells	0
210	B cells	0.00238355
210	CD4 T cells	0.00204304
210	Endothelial cells	0.00170254
210	Epithelial cells_tumour	0.000340507
210	Macrophages	0.00306457
210	Monocytes	0
210	Myeloid cells	0.000340507
211	B cells	0.000551761
211	CD4 T cells	0.00110352
211	Endothelial cells	0
211	Epithelial cells_tumour	0
211	Macrophages	0.00165528
211	Monocytes	0
211	Myeloid cells	0
212	B cells	0
212	CD4 T cells	0
212	Endothelial cells	0
212	Epithelial cells_tumour	0.00398621
212	Macrophages	0
212	Monocytes	0
212	Myeloid cells	0
213	B cells	0.00354285
213	CD4 T cells	0
213	Endothelial cells	0.000885712
213	Epithelial cells_tumour	0
213	Macrophages	0.00354285
213	Monocytes	0
213	Myeloid cells	0
214	B cells	0
214	CD4 T cells	0
214	Endothelial cells	0
214	Epithelial cells_tumour	0.00669749
214	Macrophages	0.00669749
214	Monocytes	0
214	Myeloid cells	0
215	B cells	0.000832979
215	CD4 T cells	0.0018742
215	Endothelial cells	0.000624735
215	Epithelial cells_tumour	0.000208245
215	Macrophages	0.0041649
215	Monocytes	0
215	Myeloid cells	0
216	B cells	0.00330031
216	CD4 T cells	0
216	Endothelial cells	0
216	Epithelial cells_tumour	0
216	Macrophages	0
216	Monocytes	0
216	Myeloid cells	0
217	B cells	0
217	CD4 T cells	0
217	Endothelial cells	0
217	Epithelial cells_tumour	0
217	Macrophages	0.00575513
217	Monocytes	0
217	Myeloid cells	0
218	B cells	0.00562224
218	CD4 T cells	0
218	Endothelial cells	0
218	Epithelial cells_tumour	0
218	Macrophages	0
218	Monocytes	0
218	Myeloid cells	0
219	B cells	0.00313468
219	CD4 T cells	0.00223906
219	Endothelial cells	0.000447812
219	Epithelial cells_tumour	0.000895624
219	Macrophages	0.000895624
219	Monocytes	0.000447812
219	Myeloid cells	0.000895624
220	B cells	0.00379279
220	CD4 T cells	0.00379279
220	Endothelial cells	0
220	Epithelial cells_tumour	0
220	Macrophages	0.00379279
220	Monocytes	0
220	Myeloid cells	0
221	B cells	0
221	CD4 T cells	0
221	Endothelial cells	0
221	Epithelial cells_tumour	0
221	Macrophages	0.00833832
221	Monocytes	0
221	Myeloid cells	0
222	B cells	0.00817373
222	CD4 T cells	0
222	Endothelial cells	0
222	Epithelial cells_tumour	0
222	Macrophages	0
222	Monocytes	0
222	Myeloid cells	0
223	B cells	0.00360779
223	CD4 T cells	0.0018039
223	Endothelial cells	0.0018039
223	Epithelial cells_tumour	0
223	Macrophages	0
223	Monocytes	0
223	Myeloid cells	0
224	B cells	0
224	CD4 T cells	0
224	Endothelial cells	0
224	Epithelial cells_tumour	0
224	Macrophages	0.00446966
224	Monocytes	0
224	Myeloid cells	0
225	B cells	0
225	CD4 T cells	0.0126779
225	Endothelial cells	0
225	Epithelial cells_tumour	0
225	Macrophages	0
225	Monocytes	0
225	Myeloid cells	0
226	B cells	0.00751154
226	CD4 T cells	0
226	Endothelial cells	0
226	Epithelial cells_tumour	0
226	Macrophages	0
226	Monocytes	0
226	Myeloid cells	0
227	B cells	0.0153071
227	CD4 T cells	0
227	Endothelial cells	0
227	Epithelial cells_tumour	0
227	Macrophages	0
227	Monocytes	0
227	Myeloid cells	0
228	B cells	0.00700805
228	CD4 T cells	0
228	Endothelial cells	0
228	Epithelial cells_tumour	0
228	Macrophages	0
228	Monocytes	0
228	Myeloid cells	0
229	B cells	0.00986647
229	CD4 T cells	0
229	Endothelial cells	0
229	Epithelial cells_tumour	0
229	Macrophages	0
229	Monocytes	0
229	Myeloid cells	0
230	B cells	0
230	CD4 T cells	0
230	Endothelial cells	0.00378204
230	Epithelial cells_tumour	0
230	Macrophages	0
230	Monocytes	0
230	Myeloid cells	0
231	B cells	0.00484008
231	CD4 T cells	0
231	Endothelial cells	0.00161336
231	Epithelial cells_tumour	0
231	Macrophages	0
231	Monocytes	0
231	Myeloid cells	0
232	B cells	0.003154
232	CD4 T cells	0
232	Endothelial cells	0
232	Epithelial cells_tumour	0
232	Macrophages	0.003154
232	Monocytes	0
232	Myeloid cells	0
233	B cells	0.00547143
233	CD4 T cells	0
233	Endothelial cells	0
233	Epithelial cells_tumour	0
233	Macrophages	0
233	Monocytes	0
233	Myeloid cells	0
234	B cells	0
234	CD4 T cells	0
234	Endothelial cells	0
234	Epithelial cells_tumour	0
234	Macrophages	0.00330966
234	Monocytes	0
234	Myeloid cells	0
235	B cells	0.00687853
235	CD4 T cells	0
235	Endothelial cells	0
235	Epithelial cells_tumour	0
235	Macrophages	0
235	Monocytes	0
235	Myeloid cells	0
236	B cells	0.00552168
236	CD4 T cells	0
236	Endothelial cells	0
236	Epithelial cells_tumour	0
236	Macrophages	0.00276084
236	Monocytes	0
236	Myeloid cells	0
237	B cells	0.00835212
237	CD4 T cells	0
237	Endothelial cells	0
237	Epithelial cells_tumour	0
237	Macrophages	0.00417606
237	Monocytes	0
237	Myeloid cells	0
238	B cells	0.0119896
238	CD4 T cells	0
238	Endothelial cells	0
238	Epithelial cells_tumour	0
238	Macrophages	0
238	Monocytes	0
238	Myeloid cells	0
239	B cells	0
239	CD4 T cells	0
239	Endothelial cells	0.0134751
239	Epithelial cells_tumour	0
239	Macrophages	0
239	Monocytes	0
239	Myeloid cells	0
240	B cells	0
240	CD4 T cells	0
240	Endothelial cells	0
240	Epithelial cells_tumour	0
240	Macrophages	0.0137909
240	Monocytes	0
240	Myeloid cells	0
241	B cells	0
241	CD4 T cells	0
241	Endothelial cells	0
241	Epithelial cells_tumour	0
241	Macrophages	0.00262856
241	Monocytes	0.00262856
241	Myeloid cells	0
242	B cells	0
242	CD4 T cells	0.0044493
242	Endothelial cells	0
242	Epithelial cells_tumour	0
242	Macrophages	0
242	Monocytes	0
242	Myeloid cells	0
243	B cells	0
243	CD4 T cells	0.00293025
243	Endothelial cells	0.000732562
243	Epithelial cells_tumour	0
243	Macrophages	0.00146512
243	Monocytes	0.000732562
243	Myeloid cells	0
244	B cells	0
244	CD4 T cells	0
244	Endothelial cells	0
244	Epithelial cells_tumour	0
244	Macrophages	0.0134424
244	Monocytes	0
244	Myeloid cells	0
245	B cells	0
245	CD4 T cells	0.00962707
245	Endothelial cells	0
245	Epithelial cells_tumour	0
245	Macrophages	0
245	Monocytes	0
245	Myeloid cells	0
246	B cells	0.0013362
246	CD4 T cells	0.0013362
246	Endothelial cells	0.000501075
246	Epithelial cells_tumour	0
246	Macrophages	0.00183727
246	Monocytes	0
246	Myeloid cells	0.000167025
247	B cells	0.0107597
247	CD4 T cells	0
247	Endothelial cells	0
247	Epithelial cells_tumour	0
247	Macrophages	0
247	Monocytes	0
247	Myeloid cells	0
248	B cells	0
248	CD4 T cells	0.00925264
248	Endothelial cells	0
248	Epithelial cells_tumour	0
248	Macrophages	0
248	Monocytes	0
248	Myeloid cells	0
249	B cells	0.00842466
249	CD4 T cells	0
249	Endothelial cells	0
249	Epithelial cells_tumour	0
249	Macrophages	0
249	Monocytes	0
249	Myeloid cells	0
250	B cells	0.000681728
250	CD4 T cells	0.00340864
250	Endothelial cells	0.000681728
250	Epithelial cells_tumour	0
250	Macrophages	0.00409037
250	Monocytes	0
250	Myeloid cells	0
251	B cells	0
251	CD4 T cells	0.000796163
251	Endothelial cells	0.000796163
251	Epithelial cells_tumour	0
251	Macrophages	0.00318465
251	Monocytes	0
251	Myeloid cells	0
252	B cells	0
252	CD4 T cells	0
252	Endothelial cells	0
252	Epithelial cells_tumour	0
252	Macrophages	0.0070273
252	Monocytes	0
252	Myeloid cells	0
253	B cells	0
253	CD4 T cells	0
253	Endothelial cells	0.0112619
253	Epithelial cells_tumour	0
253	Macrophages	0
253	Monocytes	0
253	Myeloid cells	0
254	B cells	0
254	CD4 T cells	0.000629629
254	Endothelial cells	0.00188889
254	Epithelial cells_tumour	0
254	Macrophages	0.00188889
254	Monocytes	0
254	Myeloid cells	0
255	B cells	0.000514702
255	CD4 T cells	0.00308821
255	Endothelial cells	0.000514702
255	Epithelial cells_tumour	0
255	Macrophages	0.0010294
255	Monocytes	0
255	Myeloid cells	0.0015441
256	B cells	0.00270285
256	CD4 T cells	0.00432456
256	Endothelial cells	0.00108114
256	Epithelial cells_tumour	0
256	Macrophages	0.00054057
256	Monocytes	0
256	Myeloid cells	0.00054057
257	B cells	0.00153207
257	CD4 T cells	0
257	Endothelial cells	0.00306414
257	Epithelial cells_tumour	0
257	Macrophages	0.00153207
257	Monocytes	0
257	Myeloid cells	0
258	B cells	0.000403874
258	CD4 T cells	0.0016155
258	Endothelial cells	0.000807748
258	Epithelial cells_tumour	0
258	Macrophages	0
258	Monocytes	0
258	Myeloid cells	0.000403874
259	B cells	0.00203326
259	CD4 T cells	0.00338877
259	Endothelial cells	0.000677754
259	Epithelial cells_tumour	0
259	Macrophages	0.000677754
259	Monocytes	0.000677754
259	Myeloid cells	0
260	B cells	0.000951171
260	CD4 T cells	0.00190234
260	Endothelial cells	0.000951171
260	Epithelial cells_tumour	0
260	Macrophages	0.000317057
260	Monocytes	0
260	Myeloid cells	0
261	B cells	0.00216983
261	CD4 T cells	0
261	Endothelial cells	0.00216983
261	Epithelial cells_tumour	0
261	Macrophages	0.00216983
261	Monocytes	0
261	Myeloid cells	0
262	B cells	0
262	CD4 T cells	0.0070232
262	Endothelial cells	0
262	Epithelial cells_tumour	0
262	Macrophages	0
262	Monocytes	0
262	Myeloid cells	0
263	B cells	0
263	CD4 T cells	0.00470725
263	Endothelial cells	0
263	Epithelial cells_tumour	0
263	Macrophages	0
263	Monocytes	0
263	Myeloid cells	0
264	B cells	0
264	CD4 T cells	0
264	Endothelial cells	0
264	Epithelial cells_tumour	0
264	Macrophages	0.00297277
264	Monocytes	0
264	Myeloid cells	0
265	B cells	0.00153592
265	CD4 T cells	0
265	Endothelial cells	0.00153592
265	Epithelial cells_tumour	0
265	Macrophages	0
265	Monocytes	0
265	Myeloid cells	0
266	B cells	0.00296596
266	CD4 T cells	0.000988654
266	Endothelial cells	0.000494327
266	Epithelial cells_tumour	0
266	Macrophages	0.000988654
266	Monocytes	0
266	Myeloid cells	0.000247164
267	B cells	0.00130116
267	CD4 T cells	0
267	Endothelial cells	0.00130116
267	Epithelial cells_tumour	0
267	Macrophages	0.00130116
267	Monocytes	0
267	Myeloid cells	0
268	B cells	0.000614723
268	CD4 T cells	0.0039957
268	Endothelial cells	0
268	Epithelial cells_tumour	0
268	Macrophages	0
268	Monocytes	0
268	Myeloid cells	0
269	B cells	0
269	CD4 T cells	0.00757809
269	Endothelial cells	0
269	Epithelial cells_tumour	0
269	Macrophages	0
269	Monocytes	0
269	Myeloid cells	0
270	B cells	0
270	CD4 T cells	0.00101708
270	Endothelial cells	0.00406831
270	Epithelial cells_tumour	0
270	Macrophages	0.00101708
270	Monocytes	0
270	Myeloid cells	0
271	B cells	0
271	CD4 T cells	0
271	Endothelial cells	0
271	Epithelial cells_tumour	0
271	Macrophages	0.00205078
271	Monocytes	0
271	Myeloid cells	0
272	B cells	0
272	CD4 T cells	0
272	Endothelial cells	0
272	Epithelial cells_tumour	0
272	Macrophages	0.00311027
272	Monocytes	0
272	Myeloid cells	0
273	B cells	0
273	CD4 T cells	0.00202514
273	Endothelial cells	0
273	Epithelial cells_tumour	0
273	Macrophages	0.00202514
273	Monocytes	0.00202514
273	Myeloid cells	0
274	B cells	0.00333268
274	CD4 T cells	0.000605942
274	Endothelial cells	0.000302971
274	Epithelial cells_tumour	0
274	Macrophages	0.0021208
274	Monocytes	0
274	Myeloid cells	0
275	B cells	0.00207541
275	CD4 T cells	0.00145279
275	Endothelial cells	0.000726394
275	Epithelial cells_tumour	0
275	Macrophages	0.00145279
275	Monocytes	0.000415082
275	Myeloid cells	0.000103771
276	B cells	0
276	CD4 T cells	0.00342231
276	Endothelial cells	0
276	Epithelial cells_tumour	0
276	Macrophages	0
276	Monocytes	0
276	Myeloid cells	0
277	B cells	0
277	CD4 T cells	0
277	Endothelial cells	0
277	Epithelial cells_tumour	0
277	Macrophages	0.00253129
277	Monocytes	0
277	Myeloid cells	0
278	B cells	0
278	CD4 T cells	0.00417127
278	Endothelial cells	0
278	Epithelial cells_tumour	0
278	Macrophages	0
278	Monocytes	0
278	Myeloid cells	0
279	B cells	0
279	CD4 T cells	0
279	Endothelial cells	0
279	Epithelial cells_tumour	0
279	Macrophages	0.0103256
279	Monocytes	0
279	Myeloid cells	0
280	B cells	0
280	CD4 T cells	0
280	Endothelial cells	0
280	Epithelial cells_tumour	0
280	Macrophages	0.00190549
280	Monocytes	0
280	Myeloid cells	0
281	B cells	0.00162208
281	CD4 T cells	0.00243313
281	Endothelial cells	0
281	Epithelial cells_tumour	0
281	Macrophages	0.000811042
281	Monocytes	0
281	Myeloid cells	0
282	B cells	0
282	CD4 T cells	0.00197308
282	Endothelial cells	0
282	Epithelial cells_tumour	0
282	Macrophages	0
282	Monocytes	0.00197308
282	Myeloid cells	0
283	B cells	0
283	CD4 T cells	0.00231283
283	Endothelial cells	0
283	Epithelial cells_tumour	0
283	Macrophages	0.00231283
283	Monocytes	0
283	Myeloid cells	0
284	B cells	0.00457761
284	CD4 T cells	0
284	Endothelial cells	0
284	Epithelial cells_tumour	0
284	Macrophages	0
284	Monocytes	0
284	Myeloid cells	0
285	B cells	0
285	CD4 T cells	0
285	Endothelial cells	0.00339492
285	Epithelial cells_tumour	0
285	Macrophages	0
285	Monocytes	0
285	Myeloid cells	0
286	B cells	0.00735246
286	CD4 T cells	0
286	Endothelial cells	0
286	Epithelial cells_tumour	0
[truncated: 25,147 more rows]

## Sheet: Fig. 5e
imagename	median_distance_transformed	tissue_type
P2_TMA001_L_20190508-roi_1	1.19137	Normal
P2_TMA001_L_20190508-roi_10	1.29579	Tumour
P2_TMA001_L_20190508-roi_11	1.19193	Tumour
P2_TMA001_L_20190508-roi_12	1.43192	Tumour
P2_TMA001_L_20190508-roi_15	1.69088	Tumour
P2_TMA001_L_20190508-roi_16	1.25357	Normal
P2_TMA001_L_20190508-roi_19	1.7803	Tumour
P2_TMA001_L_20190508-roi_2	1.19708	Tumour
P2_TMA001_L_20190508-roi_20	1.85407	Tumour
P2_TMA001_L_20190508-roi_21	1.66727	Tumour
P2_TMA001_L_20190508-roi_22	0.491435	Tumour
P2_TMA001_L_20190508-roi_5	2.00332	Tumour
P2_TMA001_L_20190508-roi_6	1.46207	Tumour
P2_TMA001_L_20190508-roi_9	1.43394	Tumour
P2_TMA001_R_20190508-roi_1	1.40175	Tumour
P2_TMA001_R_20190508-roi_13	0.820058	Tumour
P2_TMA001_R_20190508-roi_16	2.2141	Tumour
P2_TMA001_R_20190508-roi_17	0.920523	Tumour
P2_TMA001_R_20190508-roi_18	1.50961	Tumour
P2_TMA001_R_20190508-roi_19	1.34641	Tumour
P2_TMA001_R_20190508-roi_2	1.49816	Normal
P2_TMA001_R_20190508-roi_3	1.28816	Normal
P2_TMA001_R_20190508-roi_4	0.988426	Tumour
P2_TMA001_R_20190508-roi_5	1.71383	Tumour
P2_TMA001_R_20190508-roi_6	1.44866	Tumour
P2_TMA001_R_20190508-roi_7	1.96469	Tumour
P2_TMA001_R_20190508-roi_9	1.47643	Tumour
P2_TMA002_L_20190619-roi_10	1.31236	Tumour
P2_TMA002_L_20190619-roi_11	1.40484	Tumour
P2_TMA002_L_20190619-roi_12	1.24663	Normal
P2_TMA002_L_20190619-roi_13	1.60051	Tumour
P2_TMA002_L_20190619-roi_14	0.903408	Tumour
P2_TMA002_L_20190619-roi_15	2.43904	Tumour
P2_TMA002_L_20190619-roi_16	1.66197	Tumour
P2_TMA002_L_20190619-roi_18	1.10971	Normal
P2_TMA002_L_20190619-roi_2	1.80701	Tumour
P2_TMA002_L_20190619-roi_3	1.96547	Tumour
P2_TMA002_L_20190619-roi_4	1.24965	Tumour
P2_TMA002_L_20190619-roi_5	1.56801	Normal
P2_TMA002_L_20190619-roi_6	1.60405	Tumour
P2_TMA002_L_20190619-roi_7	1.71455	Tumour
P2_TMA002_L_20190619-roi_8	0.888688	Normal
P2_TMA002_L_20190619-roi_9	1.26965	Tumour
P2_TMA002_R_20190619-roi_10	1.75291	Tumour
P2_TMA002_R_20190619-roi_11	1.58073	Tumour
P2_TMA002_R_20190619-roi_12	1.10682	Tumour
P2_TMA002_R_20190619-roi_13	0.914015	Normal
P2_TMA002_R_20190619-roi_14	0.740124	Tumour
P2_TMA002_R_20190619-roi_15	1.59683	Normal
P2_TMA002_R_20190619-roi_2	1.90561	Tumour
P2_TMA002_R_20190619-roi_3	2.2268	Tumour
P2_TMA002_R_20190619-roi_4	1.91858	Tumour
P2_TMA002_R_20190619-roi_5	1.34988	Tumour
P2_TMA002_R_20190619-roi_6	1.34902	Tumour
P2_TMA003_L_20190806-roi_10	1.36847	Normal
P2_TMA003_L_20190806-roi_11	1.21192	Tumour
P2_TMA003_L_20190806-roi_12	1.13384	Tumour
P2_TMA003_L_20190806-roi_13	1.35325	Tumour
P2_TMA003_L_20190806-roi_14	1.84091	Tumour
P2_TMA003_L_20190806-roi_2	1.32726	Tumour
P2_TMA003_L_20190806-roi_3	1.56087	Normal
P2_TMA003_L_20190806-roi_4	1.43458	Normal
P2_TMA003_L_20190806-roi_5	1.34467	Normal
P2_TMA003_L_20190806-roi_6	1.23552	Normal
P2_TMA003_L_20190806-roi_8	1.7264	Tumour
P2_TMA003_L_20190806-roi_9	1.64844	Tumour
P2_TMA003_R_20190619-roi_2	1.0231	Normal
P2_TMA003_R_20190619-roi_3	1.4467	Tumour
P2_TMA003_R_20190619-roi_4	1.46505	Tumour
P2_TMA003_R_20190619-roi_5	1.40326	Tumour
P2_TMA003_R_20190619-roi_6	1.66073	Tumour
P2_TMA003_R_20190619-roi_7	1.37753	Tumour
P2_TMA003_R_20190619-roi_8	1.49866	Normal
P2_TMA004_L_20190619-roi_10	0.890233	Normal
P2_TMA004_L_20190619-roi_11	1.90677	Tumour
P2_TMA004_L_20190619-roi_12	1.11513	Tumour
P2_TMA004_L_20190619-roi_14	1.26041	Normal
P2_TMA004_L_20190619-roi_15	1.71505	Tumour
P2_TMA004_L_20190619-roi_16	1.41246	Normal
P2_TMA004_L_20190619-roi_17	1.42454	Normal
P2_TMA004_L_20190619-roi_2	-1.14453	Tumour
P2_TMA004_L_20190619-roi_20	1.64197	Normal
P2_TMA004_L_20190619-roi_22	0.851634	Normal
P2_TMA004_L_20190619-roi_23	1.12056	Tumour
P2_TMA004_L_20190619-roi_24	-1.64624	Tumour
P2_TMA004_L_20190619-roi_3	1.52451	Normal
P2_TMA004_L_20190619-roi_5	2.0409	Tumour
P2_TMA004_L_20190619-roi_6	0.908737	Tumour
P2_TMA004_L_20190619-roi_7	2.66605	Tumour
P2_TMA004_L_20190619-roi_8	1.90452	Normal
P2_TMA004_R_20190619-roi_11	-2.18584	Tumour
P2_TMA004_R_20190619-roi_12	-0.94356	Tumour
P2_TMA004_R_20190619-roi_13	1.36972	Tumour
P2_TMA004_R_20190619-roi_14	1.40586	Tumour
P2_TMA004_R_20190619-roi_15	-1.81884	Tumour
P2_TMA004_R_20190619-roi_17	1.50333	Tumour
P2_TMA004_R_20190619-roi_18	1.82509	Tumour
P2_TMA004_R_20190619-roi_19	1.16422	Normal
P2_TMA004_R_20190619-roi_20	1.32831	Tumour
P2_TMA004_R_20190619-roi_5	1.51479	Tumour
P2_TMA005_L_20190619-roi_10	1.68329	Tumour
P2_TMA005_L_20190619-roi_11	1.33219	Tumour
P2_TMA005_L_20190619-roi_12	-1.3354	Tumour
P2_TMA005_L_20190619-roi_13	-1.43081	Tumour
P2_TMA005_L_20190619-roi_14	1.70247	Tumour
P2_TMA005_L_20190619-roi_15	1.29652	Tumour
P2_TMA005_L_20190619-roi_16	1.1211	Tumour
P2_TMA005_L_20190619-roi_17	1.17186	Tumour
P2_TMA005_L_20190619-roi_3	1.85456	Tumour
P2_TMA005_L_20190619-roi_4	1.60742	Tumour
P2_TMA005_L_20190619-roi_5	0.825755	Normal
P2_TMA005_L_20190619-roi_6	1.2497	Tumour
P2_TMA005_L_20190619-roi_7	1.14316	Normal
P2_TMA005_R_20190619-roi_10	1.51793	Tumour
P2_TMA005_R_20190619-roi_13	1.78592	Tumour
P2_TMA005_R_20190619-roi_14	1.33531	Normal
P2_TMA005_R_20190619-roi_16	1.169	Tumour
P2_TMA005_R_20190619-roi_18	-1.84755	Normal
P2_TMA005_R_20190619-roi_19	1.74416	Tumour
P2_TMA005_R_20190619-roi_2	1.33747	Tumour
P2_TMA005_R_20190619-roi_23	1.66384	Tumour
P2_TMA005_R_20190619-roi_3	1.64305	Tumour
P2_TMA005_R_20190619-roi_4	1.12242	Normal
P2_TMA005_R_20190619-roi_5	1.18228	Normal
P2_TMA005_R_20190619-roi_7	1.29967	Tumour
P2_TMA005_R_20190619-roi_8	1.28301	Tumour
P2_TMA006_20190619_L-roi_12	1.5725	Tumour
P2_TMA006_20190619_L-roi_13	0.985862	Tumour
P2_TMA006_20190619_L-roi_14	1.11265	Tumour
P2_TMA006_20190619_L-roi_15	1.58254	Normal
P2_TMA006_20190619_L-roi_16	1.2058	Normal
P2_TMA006_20190619_L-roi_18	-1.64596	Tumour
P2_TMA006_20190619_L-roi_2	1.51559	Tumour
P2_TMA006_20190619_L-roi_20	1.22607	Tumour
P2_TMA006_20190619_L-roi_21	1.4916	Tumour
P2_TMA006_20190619_L-roi_22	1.74534	Tumour
P2_TMA006_20190619_L-roi_24	1.55307	Normal
P2_TMA006_20190619_L-roi_3	1.45426	Tumour
P2_TMA006_20190619_L-roi_4	1.38675	Normal
P2_TMA006_20190619_L-roi_5	1.95372	Tumour
P2_TMA006_20190619_L-roi_6	1.79167	Tumour
P2_TMA006_20190619_L-roi_7	1.41874	Normal
P2_TMA006_R_20190619-roi_10	1.36862	Tumour
P2_TMA006_R_20190619-roi_12	1.54248	Normal
P2_TMA006_R_20190619-roi_13	1.48024	Tumour
P2_TMA006_R_20190619-roi_14	0.503559	Normal
P2_TMA006_R_20190619-roi_16	1.51161	Tumour
P2_TMA006_R_20190619-roi_17	1.7124	Tumour
P2_TMA006_R_20190619-roi_18	-2.07744	Tumour
P2_TMA006_R_20190619-roi_19	1.28578	Normal
P2_TMA006_R_20190619-roi_3	1.54172	Tumour
P2_TMA006_R_20190619-roi_4	1.36419	Tumour
P2_TMA006_R_20190619-roi_5	1.33402	Tumour
P2_TMA006_R_20190619-roi_6	1.48895	Tumour
P2_TMA006_R_20190619-roi_7	1.19152	Tumour
P2_TMA006_R_20190619-roi_8	1.26588	Normal
P2_TMA006_R_20190619-roi_9	2.02869	Tumour
P2_TMA007_L_20190619-roi_11	1.31566	Tumour
P2_TMA007_L_20190619-roi_12	2.21236	Tumour
P2_TMA007_L_20190619-roi_13	1.69401	Tumour
P2_TMA007_L_20190619-roi_14	1.25202	Normal
P2_TMA007_L_20190619-roi_2	-2.46432	Tumour
P2_TMA007_L_20190619-roi_3	1.63993	Tumour
P2_TMA007_L_20190619-roi_4	1.16185	Normal
P2_TMA007_L_20190619-roi_5	1.39272	Normal
P2_TMA007_L_20190619-roi_6	2.66151	Tumour
P2_TMA007_L_20190619-roi_7	1.6711	Tumour
P2_TMA007_L_20190619-roi_8	1.50876	Tumour
P2_TMA007_L_20190619-roi_9	1.55788	Tumour
P2_TMA007_R_20190619-roi_2	1.51964	Tumour
P2_TMA007_R_20190619-roi_3	1.73942	Normal
P2_TMA007_R_20190619-roi_4	1.82432	Tumour
P2_TMA007_R_20190619-roi_5	0.840782	Normal
P2_TMA007_R_20190619-roi_6	1.26721	Tumour
P2_TMA_REC_20190508-roi_10	1.72802	Tumour
P2_TMA_REC_20190508-roi_11	0.78131	Tumour
P2_TMA_REC_20190508-roi_12	-1.94443	Tumour
P2_TMA_REC_20190508-roi_13	0.403546	Tumour
P2_TMA_REC_20190508-roi_14	1.55777	Tumour
P2_TMA_REC_20190508-roi_16	1.29552	Tumour
P2_TMA_REC_20190508-roi_2	1.65452	Tumour
P2_TMA_REC_20190508-roi_6	1.22119	Tumour
P2_TMA_REC_20190508-roi_7	2.27955	Tumour
P2_TMA_REC_20190508-roi_8	1.16753	Tumour
P2_TMA_REC_20190508-roi_9	1.23682	Tumour

## Sheet: Fig. 5f
Cell.Type.1	Cell.Type.2	Cluster.dice.overlap.coefficient	imagename
Epithelial cells_tumour	B cells	0.00215934	P2_TMA_REC_20190508-roi_13
Epithelial cells_tumour	Myeloid cells	2.95e-09	P2_TMA_REC_20190508-roi_13
Epithelial cells_tumour	CD4 T cells	0.0121818	P2_TMA_REC_20190508-roi_13
Epithelial cells_tumour	CD8 T cells	0.0705593	P2_TMA_REC_20190508-roi_13
Epithelial cells_tumour	B cells	0.00328688	P2_TMA003_R_20190619-roi_4
Epithelial cells_tumour	Myeloid cells	0.00528642	P2_TMA003_R_20190619-roi_4
Epithelial cells_tumour	CD4 T cells	0.00685427	P2_TMA003_R_20190619-roi_4
Epithelial cells_tumour	CD8 T cells	0.0252856	P2_TMA003_R_20190619-roi_4
Epithelial cells_tumour	B cells	8.22e-10	P2_TMA002_L_20190619-roi_10
Epithelial cells_tumour	Myeloid cells	8.22e-10	P2_TMA002_L_20190619-roi_10
Epithelial cells_tumour	CD4 T cells	0.000191724	P2_TMA002_L_20190619-roi_10
Epithelial cells_tumour	CD8 T cells	5.75e-05	P2_TMA002_L_20190619-roi_10
Epithelial cells_tumour	B cells	6.5e-09	P2_TMA004_R_20190619-roi_18
Epithelial cells_tumour	Myeloid cells	0.164479	P2_TMA004_R_20190619-roi_18
Epithelial cells_tumour	CD4 T cells	0.00409831	P2_TMA004_R_20190619-roi_18
Epithelial cells_tumour	CD8 T cells	0.000307191	P2_TMA004_R_20190619-roi_18
Epithelial cells_tumour	B cells	0.000220738	P2_TMA003_L_20190806-roi_11
Epithelial cells_tumour	Myeloid cells	3.01e-09	P2_TMA003_L_20190806-roi_11
Epithelial cells_tumour	CD4 T cells	0.00133329	P2_TMA003_L_20190806-roi_11
Epithelial cells_tumour	CD8 T cells	0.00395091	P2_TMA003_L_20190806-roi_11
Epithelial cells_tumour	B cells	1.31e-08	P2_TMA001_L_20190508-roi_2
Epithelial cells_tumour	Myeloid cells	1.38e-08	P2_TMA001_L_20190508-roi_2
Epithelial cells_tumour	CD4 T cells	0.0181288	P2_TMA001_L_20190508-roi_2
Epithelial cells_tumour	CD8 T cells	1.38e-08	P2_TMA001_L_20190508-roi_2
Epithelial cells_tumour	B cells	0.00267717	P2_TMA004_L_20190619-roi_5
Epithelial cells_tumour	Myeloid cells	2.6e-09	P2_TMA004_L_20190619-roi_5
Epithelial cells_tumour	CD4 T cells	0.000346567	P2_TMA004_L_20190619-roi_5
Epithelial cells_tumour	CD8 T cells	0.00130753	P2_TMA004_L_20190619-roi_5
Epithelial cells_tumour	B cells	1.1e-09	P2_TMA005_L_20190619-roi_10
Epithelial cells_tumour	Myeloid cells	1.1e-09	P2_TMA005_L_20190619-roi_10
Epithelial cells_tumour	CD4 T cells	1.1e-09	P2_TMA005_L_20190619-roi_10
Epithelial cells_tumour	CD8 T cells	0.00165163	P2_TMA005_L_20190619-roi_10
Epithelial cells_tumour	B cells	5.23e-08	P2_TMA001_R_20190508-roi_16
Epithelial cells_tumour	Myeloid cells	3.24e-08	P2_TMA001_R_20190508-roi_16
Epithelial cells_tumour	CD4 T cells	7.31e-08	P2_TMA001_R_20190508-roi_16
Epithelial cells_tumour	CD8 T cells	4.81e-08	P2_TMA001_R_20190508-roi_16
Epithelial cells_tumour	B cells	5.32e-09	P2_TMA006_20190619_L-roi_12
Epithelial cells_tumour	Myeloid cells	6.2e-09	P2_TMA006_20190619_L-roi_12
Epithelial cells_tumour	CD4 T cells	0.00284216	P2_TMA006_20190619_L-roi_12
Epithelial cells_tumour	CD8 T cells	0.00087105	P2_TMA006_20190619_L-roi_12
Epithelial cells_tumour	B cells	0.000148123	P2_TMA005_R_20190619-roi_2
Epithelial cells_tumour	Myeloid cells	1.19e-09	P2_TMA005_R_20190619-roi_2
Epithelial cells_tumour	CD4 T cells	1.2e-09	P2_TMA005_R_20190619-roi_2
Epithelial cells_tumour	CD8 T cells	1.19e-09	P2_TMA005_R_20190619-roi_2
Epithelial cells_tumour	B cells	0.00118421	P2_TMA005_L_20190619-roi_11
Epithelial cells_tumour	Myeloid cells	0.000872004	P2_TMA005_L_20190619-roi_11
Epithelial cells_tumour	CD4 T cells	0.004241	P2_TMA005_L_20190619-roi_11
Epithelial cells_tumour	CD8 T cells	0.00219298	P2_TMA005_L_20190619-roi_11
Epithelial cells_tumour	B cells	0.000729186	P2_TMA004_R_20190619-roi_20
Epithelial cells_tumour	Myeloid cells	0.136668	P2_TMA004_R_20190619-roi_20
Epithelial cells_tumour	CD4 T cells	0.00139702	P2_TMA004_R_20190619-roi_20
Epithelial cells_tumour	CD8 T cells	0.160087	P2_TMA004_R_20190619-roi_20
Epithelial cells_tumour	B cells	3.53e-09	P2_TMA005_R_20190619-roi_16
Epithelial cells_tumour	Myeloid cells	1.41e-05	P2_TMA005_R_20190619-roi_16
Epithelial cells_tumour	CD4 T cells	3.52e-09	P2_TMA005_R_20190619-roi_16
Epithelial cells_tumour	CD8 T cells	3.53e-09	P2_TMA005_R_20190619-roi_16
Epithelial cells_tumour	B cells	0.00126779	P2_TMA001_R_20190508-roi_13
Epithelial cells_tumour	Myeloid cells	0.00884987	P2_TMA001_R_20190508-roi_13
Epithelial cells_tumour	CD4 T cells	0.000181299	P2_TMA001_R_20190508-roi_13
Epithelial cells_tumour	CD8 T cells	0.00191125	P2_TMA001_R_20190508-roi_13
Epithelial cells_tumour	B cells	5.75e-10	P2_TMA006_R_20190619-roi_7
Epithelial cells_tumour	Myeloid cells	0.00193054	P2_TMA006_R_20190619-roi_7
Epithelial cells_tumour	CD4 T cells	0.000309532	P2_TMA006_R_20190619-roi_7
Epithelial cells_tumour	CD8 T cells	0.000548317	P2_TMA006_R_20190619-roi_7
Epithelial cells_tumour	B cells	1.35e-08	P2_TMA_REC_20190508-roi_8
Epithelial cells_tumour	Myeloid cells	0.00723679	P2_TMA_REC_20190508-roi_8
Epithelial cells_tumour	CD4 T cells	0.00461942	P2_TMA_REC_20190508-roi_8
Epithelial cells_tumour	CD8 T cells	1.35e-08	P2_TMA_REC_20190508-roi_8
Epithelial cells_tumour	B cells	5.79e-09	P2_TMA003_L_20190806-roi_14
Epithelial cells_tumour	Myeloid cells	3.71e-09	P2_TMA003_L_20190806-roi_14
Epithelial cells_tumour	CD4 T cells	5.74e-09	P2_TMA003_L_20190806-roi_14
Epithelial cells_tumour	CD8 T cells	5.42e-09	P2_TMA003_L_20190806-roi_14
Epithelial cells_tumour	B cells	0.00018936	P2_TMA_REC_20190508-roi_10
Epithelial cells_tumour	Myeloid cells	0.000325957	P2_TMA_REC_20190508-roi_10
Epithelial cells_tumour	CD4 T cells	0.0012058	P2_TMA_REC_20190508-roi_10
Epithelial cells_tumour	CD8 T cells	0.00262633	P2_TMA_REC_20190508-roi_10
Epithelial cells_tumour	B cells	0.00476303	P2_TMA005_L_20190619-roi_17
Epithelial cells_tumour	Myeloid cells	4.88e-06	P2_TMA005_L_20190619-roi_17
Epithelial cells_tumour	CD4 T cells	0.02093	P2_TMA005_L_20190619-roi_17
Epithelial cells_tumour	CD8 T cells	0.029362	P2_TMA005_L_20190619-roi_17
Epithelial cells_tumour	B cells	3.42e-09	P2_TMA002_L_20190619-roi_7
Epithelial cells_tumour	Myeloid cells	4.89e-09	P2_TMA002_L_20190619-roi_7
Epithelial cells_tumour	CD4 T cells	3.3e-09	P2_TMA002_L_20190619-roi_7
Epithelial cells_tumour	CD8 T cells	3.88e-09	P2_TMA002_L_20190619-roi_7
Epithelial cells_tumour	B cells	4.12e-10	P2_TMA002_L_20190619-roi_14
Epithelial cells_tumour	Myeloid cells	4.12e-10	P2_TMA002_L_20190619-roi_14
Epithelial cells_tumour	CD4 T cells	0.00102011	P2_TMA002_L_20190619-roi_14
Epithelial cells_tumour	CD8 T cells	0.000957861	P2_TMA002_L_20190619-roi_14
Epithelial cells_tumour	B cells	8.23e-09	P2_TMA006_20190619_L-roi_3
Epithelial cells_tumour	Myeloid cells	0.0467544	P2_TMA006_20190619_L-roi_3
Epithelial cells_tumour	CD4 T cells	8.45e-09	P2_TMA006_20190619_L-roi_3
Epithelial cells_tumour	CD8 T cells	8.51e-09	P2_TMA006_20190619_L-roi_3
Epithelial cells_tumour	B cells	0.000553761	P2_TMA005_L_20190619-roi_13
Epithelial cells_tumour	Myeloid cells	0.00483216	P2_TMA005_L_20190619-roi_13
Epithelial cells_tumour	CD4 T cells	0.0140257	P2_TMA005_L_20190619-roi_13
Epithelial cells_tumour	CD8 T cells	0.0738329	P2_TMA005_L_20190619-roi_13
Epithelial cells_tumour	B cells	5.32e-10	P2_TMA005_L_20190619-roi_15
Epithelial cells_tumour	Myeloid cells	5.34e-10	P2_TMA005_L_20190619-roi_15
Epithelial cells_tumour	CD4 T cells	5.34e-10	P2_TMA005_L_20190619-roi_15
Epithelial cells_tumour	CD8 T cells	3.2e-06	P2_TMA005_L_20190619-roi_15
Epithelial cells_tumour	B cells	1.76e-09	P2_TMA005_R_20190619-roi_23
Epithelial cells_tumour	Myeloid cells	1.76e-09	P2_TMA005_R_20190619-roi_23
Epithelial cells_tumour	CD4 T cells	0.00738699	P2_TMA005_R_20190619-roi_23
Epithelial cells_tumour	CD8 T cells	1.75e-09	P2_TMA005_R_20190619-roi_23
Epithelial cells_tumour	B cells	2.03e-09	P2_TMA_REC_20190508-roi_2
Epithelial cells_tumour	Myeloid cells	0.000239889	P2_TMA_REC_20190508-roi_2
Epithelial cells_tumour	CD4 T cells	0.000838892	P2_TMA_REC_20190508-roi_2
Epithelial cells_tumour	CD8 T cells	0.00216793	P2_TMA_REC_20190508-roi_2
Epithelial cells_tumour	B cells	1.65e-09	P2_TMA006_R_20190619-roi_17
Epithelial cells_tumour	Myeloid cells	4.19e-06	P2_TMA006_R_20190619-roi_17
Epithelial cells_tumour	CD4 T cells	1.72e-09	P2_TMA006_R_20190619-roi_17
Epithelial cells_tumour	CD8 T cells	0.00282959	P2_TMA006_R_20190619-roi_17
Epithelial cells_tumour	B cells	3.19e-09	P2_TMA002_R_20190619-roi_3
Epithelial cells_tumour	Myeloid cells	9.65e-05	P2_TMA002_R_20190619-roi_3
Epithelial cells_tumour	CD4 T cells	3.16e-09	P2_TMA002_R_20190619-roi_3
Epithelial cells_tumour	CD8 T cells	3.16e-09	P2_TMA002_R_20190619-roi_3
Epithelial cells_tumour	B cells	7.12e-06	P2_TMA005_L_20190619-roi_4
Epithelial cells_tumour	Myeloid cells	1.79e-09	P2_TMA005_L_20190619-roi_4
Epithelial cells_tumour	CD4 T cells	1.79e-09	P2_TMA005_L_20190619-roi_4
Epithelial cells_tumour	CD8 T cells	0.000762325	P2_TMA005_L_20190619-roi_4
Epithelial cells_tumour	B cells	0.000260479	P2_TMA001_R_20190508-roi_18
Epithelial cells_tumour	Myeloid cells	0.0258324	P2_TMA001_R_20190508-roi_18
Epithelial cells_tumour	CD4 T cells	0.000243387	P2_TMA001_R_20190508-roi_18
Epithelial cells_tumour	CD8 T cells	4.12e-09	P2_TMA001_R_20190508-roi_18
Epithelial cells_tumour	B cells	0.000557627	P2_TMA005_L_20190619-roi_3
Epithelial cells_tumour	Myeloid cells	5.11e-09	P2_TMA005_L_20190619-roi_3
Epithelial cells_tumour	CD4 T cells	3.3e-09	P2_TMA005_L_20190619-roi_3
Epithelial cells_tumour	CD8 T cells	0.00101551	P2_TMA005_L_20190619-roi_3
Epithelial cells_tumour	B cells	0.000284401	P2_TMA002_R_20190619-roi_11
Epithelial cells_tumour	Myeloid cells	0.00269121	P2_TMA002_R_20190619-roi_11
Epithelial cells_tumour	CD4 T cells	0.000283316	P2_TMA002_R_20190619-roi_11
Epithelial cells_tumour	CD8 T cells	0.000603048	P2_TMA002_R_20190619-roi_11
Epithelial cells_tumour	B cells	3.37e-09	P2_TMA006_R_20190619-roi_16
Epithelial cells_tumour	Myeloid cells	0.0380197	P2_TMA006_R_20190619-roi_16
Epithelial cells_tumour	CD4 T cells	3.37e-09	P2_TMA006_R_20190619-roi_16
Epithelial cells_tumour	CD8 T cells	3.36e-09	P2_TMA006_R_20190619-roi_16
Epithelial cells_tumour	B cells	0.00110435	P2_TMA003_R_20190619-roi_5
Epithelial cells_tumour	Myeloid cells	0.000198406	P2_TMA003_R_20190619-roi_5
Epithelial cells_tumour	CD4 T cells	0.000482176	P2_TMA003_R_20190619-roi_5
Epithelial cells_tumour	CD8 T cells	0.00405304	P2_TMA003_R_20190619-roi_5
Epithelial cells_tumour	B cells	0.0087559	P2_TMA_REC_20190508-roi_7
Epithelial cells_tumour	Myeloid cells	7.51e-09	P2_TMA_REC_20190508-roi_7
Epithelial cells_tumour	CD4 T cells	4.45e-09	P2_TMA_REC_20190508-roi_7
Epithelial cells_tumour	CD8 T cells	7.02e-09	P2_TMA_REC_20190508-roi_7
Epithelial cells_tumour	B cells	1.06e-09	P2_TMA002_R_20190619-roi_12
Epithelial cells_tumour	Myeloid cells	0.0164791	P2_TMA002_R_20190619-roi_12
Epithelial cells_tumour	CD4 T cells	0.0025336	P2_TMA002_R_20190619-roi_12
Epithelial cells_tumour	CD8 T cells	0.00318527	P2_TMA002_R_20190619-roi_12
Epithelial cells_tumour	B cells	2.25e-09	P2_TMA001_R_20190508-roi_4
Epithelial cells_tumour	Myeloid cells	0.0217262	P2_TMA001_R_20190508-roi_4
Epithelial cells_tumour	CD4 T cells	2.25e-09	P2_TMA001_R_20190508-roi_4
Epithelial cells_tumour	CD8 T cells	2.25e-09	P2_TMA001_R_20190508-roi_4
Epithelial cells_tumour	B cells	0.000448812	P2_TMA007_L_20190619-roi_8
Epithelial cells_tumour	Myeloid cells	0.000390694	P2_TMA007_L_20190619-roi_8
Epithelial cells_tumour	CD4 T cells	0.00226174	P2_TMA007_L_20190619-roi_8
Epithelial cells_tumour	CD8 T cells	9.24e-10	P2_TMA007_L_20190619-roi_8
Epithelial cells_tumour	B cells	0.000179862	P2_TMA001_R_20190508-roi_6
Epithelial cells_tumour	Myeloid cells	0.0524113	P2_TMA001_R_20190508-roi_6
Epithelial cells_tumour	CD4 T cells	1.72e-09	P2_TMA001_R_20190508-roi_6
Epithelial cells_tumour	CD8 T cells	0.000154752	P2_TMA001_R_20190508-roi_6
Epithelial cells_tumour	B cells	0.000549389	P2_TMA004_L_20190619-roi_23
Epithelial cells_tumour	Myeloid cells	1.53e-09	P2_TMA004_L_20190619-roi_23
Epithelial cells_tumour	CD4 T cells	0.000492977	P2_TMA004_L_20190619-roi_23
Epithelial cells_tumour	CD8 T cells	9.16e-05	P2_TMA004_L_20190619-roi_23
Epithelial cells_tumour	B cells	4.7e-10	P2_TMA004_R_20190619-roi_11
Epithelial cells_tumour	Myeloid cells	0.00782105	P2_TMA004_R_20190619-roi_11
Epithelial cells_tumour	CD4 T cells	0.000688695	P2_TMA004_R_20190619-roi_11
Epithelial cells_tumour	CD8 T cells	0.0035593	P2_TMA004_R_20190619-roi_11
Epithelial cells_tumour	B cells	6.72e-06	P2_TMA006_R_20190619-roi_5
Epithelial cells_tumour	Myeloid cells	0.00304046	P2_TMA006_R_20190619-roi_5
Epithelial cells_tumour	CD4 T cells	0.000576818	P2_TMA006_R_20190619-roi_5
Epithelial cells_tumour	CD8 T cells	0.00883872	P2_TMA006_R_20190619-roi_5
Epithelial cells_tumour	B cells	3.22e-09	P2_TMA007_R_20190619-roi_2
Epithelial cells_tumour	Myeloid cells	0.00144166	P2_TMA007_R_20190619-roi_2
Epithelial cells_tumour	CD4 T cells	0.000793293	P2_TMA007_R_20190619-roi_2
Epithelial cells_tumour	CD8 T cells	3.24e-09	P2_TMA007_R_20190619-roi_2
Epithelial cells_tumour	B cells	1.75e-09	P2_TMA_REC_20190508-roi_14
Epithelial cells_tumour	Myeloid cells	0.00692453	P2_TMA_REC_20190508-roi_14
Epithelial cells_tumour	CD4 T cells	1.75e-09	P2_TMA_REC_20190508-roi_14
Epithelial cells_tumour	CD8 T cells	0.00222214	P2_TMA_REC_20190508-roi_14
Epithelial cells_tumour	B cells	0.000172742	P2_TMA001_L_20190508-roi_21
Epithelial cells_tumour	Myeloid cells	0.00196371	P2_TMA001_L_20190508-roi_21
Epithelial cells_tumour	CD4 T cells	0.000603577	P2_TMA001_L_20190508-roi_21
Epithelial cells_tumour	CD8 T cells	0.000304376	P2_TMA001_L_20190508-roi_21
Epithelial cells_tumour	B cells	0.0039942	P2_TMA002_L_20190619-roi_3
Epithelial cells_tumour	Myeloid cells	2.19e-09	P2_TMA002_L_20190619-roi_3
Epithelial cells_tumour	CD4 T cells	2.04e-09	P2_TMA002_L_20190619-roi_3
Epithelial cells_tumour	CD8 T cells	0.000637107	P2_TMA002_L_20190619-roi_3
Epithelial cells_tumour	B cells	0.00248584	P2_TMA004_R_20190619-roi_13
Epithelial cells_tumour	Myeloid cells	1.45e-09	P2_TMA004_R_20190619-roi_13
Epithelial cells_tumour	CD4 T cells	0.000982413	P2_TMA004_R_20190619-roi_13
Epithelial cells_tumour	CD8 T cells	0.194531	P2_TMA004_R_20190619-roi_13
Epithelial cells_tumour	B cells	8.33e-08	P2_TMA002_L_20190619-roi_15
Epithelial cells_tumour	Myeloid cells	3.45e-07	P2_TMA002_L_20190619-roi_15
Epithelial cells_tumour	CD4 T cells	2.95e-07	P2_TMA002_L_20190619-roi_15
Epithelial cells_tumour	CD8 T cells	1.9e-07	P2_TMA002_L_20190619-roi_15
Epithelial cells_tumour	B cells	0.000432685	P2_TMA004_R_20190619-roi_15
Epithelial cells_tumour	Myeloid cells	0.000203357	P2_TMA004_R_20190619-roi_15
Epithelial cells_tumour	CD4 T cells	0.00342231	P2_TMA004_R_20190619-roi_15
Epithelial cells_tumour	CD8 T cells	0.0254387	P2_TMA004_R_20190619-roi_15
Epithelial cells_tumour	B cells	0.00130723	P2_TMA006_R_20190619-roi_3
Epithelial cells_tumour	Myeloid cells	1.45e-09	P2_TMA006_R_20190619-roi_3
Epithelial cells_tumour	CD4 T cells	0.000985643	P2_TMA006_R_20190619-roi_3
Epithelial cells_tumour	CD8 T cells	0.00293006	P2_TMA006_R_20190619-roi_3
Epithelial cells_tumour	B cells	3.01e-09	P2_TMA001_R_20190508-roi_7
Epithelial cells_tumour	Myeloid cells	0.0488547	P2_TMA001_R_20190508-roi_7
Epithelial cells_tumour	CD4 T cells	4.23e-09	P2_TMA001_R_20190508-roi_7
Epithelial cells_tumour	CD8 T cells	0.0266302	P2_TMA001_R_20190508-roi_7
Epithelial cells_tumour	B cells	1.29e-08	P2_TMA007_L_20190619-roi_12
Epithelial cells_tumour	Myeloid cells	1.25e-08	P2_TMA007_L_20190619-roi_12
Epithelial cells_tumour	CD4 T cells	1.26e-08	P2_TMA007_L_20190619-roi_12
Epithelial cells_tumour	CD8 T cells	1.17e-08	P2_TMA007_L_20190619-roi_12
Epithelial cells_tumour	B cells	0.00106864	P2_TMA002_R_20190619-roi_10
Epithelial cells_tumour	Myeloid cells	0.000692169	P2_TMA002_R_20190619-roi_10
Epithelial cells_tumour	CD4 T cells	0.00138895	P2_TMA002_R_20190619-roi_10
Epithelial cells_tumour	CD8 T cells	0.00528742	P2_TMA002_R_20190619-roi_10
Epithelial cells_tumour	B cells	9.86e-10	P2_TMA002_R_20190619-roi_14
Epithelial cells_tumour	Myeloid cells	0.000126227	P2_TMA002_R_20190619-roi_14
Epithelial cells_tumour	CD4 T cells	0.00307375	P2_TMA002_R_20190619-roi_14
Epithelial cells_tumour	CD8 T cells	0.00409244	P2_TMA002_R_20190619-roi_14
Epithelial cells_tumour	B cells	0.0333626	P2_TMA005_L_20190619-roi_14
Epithelial cells_tumour	Myeloid cells	0.010792	P2_TMA005_L_20190619-roi_14
Epithelial cells_tumour	CD4 T cells	0.00176263	P2_TMA005_L_20190619-roi_14
Epithelial cells_tumour	CD8 T cells	0.00438357	P2_TMA005_L_20190619-roi_14
Epithelial cells_tumour	B cells	7.94e-05	P2_TMA007_L_20190619-roi_3
Epithelial cells_tumour	Myeloid cells	2.89e-09	P2_TMA007_L_20190619-roi_3
Epithelial cells_tumour	CD4 T cells	2.59e-09	P2_TMA007_L_20190619-roi_3
Epithelial cells_tumour	CD8 T cells	0.0047495	P2_TMA007_L_20190619-roi_3
Epithelial cells_tumour	B cells	2.56e-09	P2_TMA005_R_20190619-roi_8
Epithelial cells_tumour	Myeloid cells	0.00168418	P2_TMA005_R_20190619-roi_8
Epithelial cells_tumour	CD4 T cells	0.00977464	P2_TMA005_R_20190619-roi_8
Epithelial cells_tumour	CD8 T cells	0.0253002	P2_TMA005_R_20190619-roi_8
Epithelial cells_tumour	B cells	0.0123484	P2_TMA006_20190619_L-roi_2
Epithelial cells_tumour	Myeloid cells	0.236154	P2_TMA006_20190619_L-roi_2
Epithelial cells_tumour	CD4 T cells	0.000529188	P2_TMA006_20190619_L-roi_2
Epithelial cells_tumour	CD8 T cells	0.000603225	P2_TMA006_20190619_L-roi_2
Epithelial cells_tumour	B cells	0.000515205	P2_TMA004_L_20190619-roi_6
Epithelial cells_tumour	Myeloid cells	0.0156647	P2_TMA004_L_20190619-roi_6
Epithelial cells_tumour	CD4 T cells	0.000327588	P2_TMA004_L_20190619-roi_6
Epithelial cells_tumour	CD8 T cells	0.00075333	P2_TMA004_L_20190619-roi_6
Epithelial cells_tumour	B cells	1.16e-08	P2_TMA001_L_20190508-roi_12
Epithelial cells_tumour	Myeloid cells	0.114088	P2_TMA001_L_20190508-roi_12
Epithelial cells_tumour	CD4 T cells	1.07e-08	P2_TMA001_L_20190508-roi_12
Epithelial cells_tumour	CD8 T cells	1.23e-08	P2_TMA001_L_20190508-roi_12
Epithelial cells_tumour	B cells	0.00294782	P2_TMA006_20190619_L-roi_14
Epithelial cells_tumour	Myeloid cells	3.57e-09	P2_TMA006_20190619_L-roi_14
Epithelial cells_tumour	CD4 T cells	0.000943904	P2_TMA006_20190619_L-roi_14
Epithelial cells_tumour	CD8 T cells	0.00114099	P2_TMA006_20190619_L-roi_14
Epithelial cells_tumour	B cells	0.0021829	P2_TMA006_20190619_L-roi_22
Epithelial cells_tumour	Myeloid cells	3.41e-09	P2_TMA006_20190619_L-roi_22
Epithelial cells_tumour	CD4 T cells	5.36e-05	P2_TMA006_20190619_L-roi_22
Epithelial cells_tumour	CD8 T cells	0.0102377	P2_TMA006_20190619_L-roi_22
Epithelial cells_tumour	B cells	0.000391996	P2_TMA006_R_20190619-roi_6
Epithelial cells_tumour	Myeloid cells	0.0206841	P2_TMA006_R_20190619-roi_6
Epithelial cells_tumour	CD4 T cells	1.42e-05	P2_TMA006_R_20190619-roi_6
Epithelial cells_tumour	CD8 T cells	0.00802998	P2_TMA006_R_20190619-roi_6
Epithelial cells_tumour	B cells	0.000541326	P2_TMA006_20190619_L-roi_5
Epithelial cells_tumour	Myeloid cells	2.04e-09	P2_TMA006_20190619_L-roi_5
Epithelial cells_tumour	CD4 T cells	0.00143969	P2_TMA006_20190619_L-roi_5
Epithelial cells_tumour	CD8 T cells	0.00228279	P2_TMA006_20190619_L-roi_5
Epithelial cells_tumour	B cells	1.56e-09	P2_TMA006_20190619_L-roi_20
Epithelial cells_tumour	Myeloid cells	0.00087045	P2_TMA006_20190619_L-roi_20
Epithelial cells_tumour	CD4 T cells	1.22e-05	P2_TMA006_20190619_L-roi_20
Epithelial cells_tumour	CD8 T cells	0.00527781	P2_TMA006_20190619_L-roi_20
Epithelial cells_tumour	B cells	0.000643459	P2_TMA002_L_20190619-roi_13
Epithelial cells_tumour	Myeloid cells	5.19e-05	P2_TMA002_L_20190619-roi_13
Epithelial cells_tumour	CD4 T cells	0.00213155	P2_TMA002_L_20190619-roi_13
Epithelial cells_tumour	CD8 T cells	0.003545	P2_TMA002_L_20190619-roi_13
Epithelial cells_tumour	B cells	1.62e-08	P2_TMA003_R_20190619-roi_3
Epithelial cells_tumour	Myeloid cells	0.000394018	P2_TMA003_R_20190619-roi_3
Epithelial cells_tumour	CD4 T cells	1.62e-08	P2_TMA003_R_20190619-roi_3
Epithelial cells_tumour	CD8 T cells	1.61e-08	P2_TMA003_R_20190619-roi_3
Epithelial cells_tumour	B cells	0.00759646	P2_TMA002_R_20190619-roi_5
Epithelial cells_tumour	Myeloid cells	0.000379484	P2_TMA002_R_20190619-roi_5
Epithelial cells_tumour	CD4 T cells	4.09e-09	P2_TMA002_R_20190619-roi_5
Epithelial cells_tumour	CD8 T cells	0.00419209	P2_TMA002_R_20190619-roi_5
Epithelial cells_tumour	B cells	7.15e-10	P2_TMA001_L_20190508-roi_11
Epithelial cells_tumour	Myeloid cells	0.258594	P2_TMA001_L_20190508-roi_11
Epithelial cells_tumour	CD4 T cells	0.000215626	P2_TMA001_L_20190508-roi_11
Epithelial cells_tumour	CD8 T cells	0.00015697	P2_TMA001_L_20190508-roi_11
Epithelial cells_tumour	B cells	0.00145321	P2_TMA006_20190619_L-roi_6
Epithelial cells_tumour	Myeloid cells	0.000448882	P2_TMA006_20190619_L-roi_6
Epithelial cells_tumour	CD4 T cells	0.00431285	P2_TMA006_20190619_L-roi_6
Epithelial cells_tumour	CD8 T cells	0.0228566	P2_TMA006_20190619_L-roi_6
Epithelial cells_tumour	B cells	8.41e-10	P2_TMA004_R_20190619-roi_17
Epithelial cells_tumour	Myeloid cells	8.42e-10	P2_TMA004_R_20190619-roi_17
Epithelial cells_tumour	CD4 T cells	3.17e-05	P2_TMA004_R_20190619-roi_17
Epithelial cells_tumour	CD8 T cells	0.00290905	P2_TMA004_R_20190619-roi_17
Epithelial cells_tumour	B cells	2.26e-09	P2_TMA002_L_20190619-roi_6
Epithelial cells_tumour	Myeloid cells	2.26e-09	P2_TMA002_L_20190619-roi_6
Epithelial cells_tumour	CD4 T cells	3.54e-05	P2_TMA002_L_20190619-roi_6
Epithelial cells_tumour	CD8 T cells	2.24e-09	P2_TMA002_L_20190619-roi_6
Epithelial cells_tumour	B cells	0.00402923	P2_TMA001_R_20190508-roi_9
Epithelial cells_tumour	Myeloid cells	0.0014295	P2_TMA001_R_20190508-roi_9
Epithelial cells_tumour	CD4 T cells	0.00203255	P2_TMA001_R_20190508-roi_9
Epithelial cells_tumour	CD8 T cells	0.00160061	P2_TMA001_R_20190508-roi_9
Epithelial cells_tumour	B cells	0.0198341	P2_TMA001_L_20190508-roi_10
Epithelial cells_tumour	Myeloid cells	2.39e-09	P2_TMA001_L_20190508-roi_10
Epithelial cells_tumour	CD4 T cells	0.00182245	P2_TMA001_L_20190508-roi_10
Epithelial cells_tumour	CD8 T cells	0.00261206	P2_TMA001_L_20190508-roi_10
Epithelial cells_tumour	B cells	3.86e-09	P2_TMA002_L_20190619-roi_16
Epithelial cells_tumour	Myeloid cells	4.6e-09	P2_TMA002_L_20190619-roi_16
Epithelial cells_tumour	CD4 T cells	0.00333363	P2_TMA002_L_20190619-roi_16
Epithelial cells_tumour	CD8 T cells	0.00326825	P2_TMA002_L_20190619-roi_16
Epithelial cells_tumour	B cells	5.7e-09	P2_TMA003_L_20190806-roi_2
Epithelial cells_tumour	Myeloid cells	0.0255883	P2_TMA003_L_20190806-roi_2
Epithelial cells_tumour	CD4 T cells	0.000832443	P2_TMA003_L_20190806-roi_2
Epithelial cells_tumour	CD8 T cells	0.0116484	P2_TMA003_L_20190806-roi_2
Epithelial cells_tumour	B cells	8.34e-09	P2_TMA005_R_20190619-roi_10
Epithelial cells_tumour	Myeloid cells	8.34e-09	P2_TMA005_R_20190619-roi_10
Epithelial cells_tumour	CD4 T cells	0.0182845	P2_TMA005_R_20190619-roi_10
Epithelial cells_tumour	CD8 T cells	0.0128925	P2_TMA005_R_20190619-roi_10
Epithelial cells_tumour	B cells	3.25e-08	P2_TMA004_L_20190619-roi_7
Epithelial cells_tumour	Myeloid cells	3.22e-08	P2_TMA004_L_20190619-roi_7
Epithelial cells_tumour	CD4 T cells	3.18e-08	P2_TMA004_L_20190619-roi_7
Epithelial cells_tumour	CD8 T cells	3.24e-08	P2_TMA004_L_20190619-roi_7
Epithelial cells_tumour	B cells	4.73e-09	P2_TMA004_R_20190619-roi_14
Epithelial cells_tumour	Myeloid cells	0.0835642	P2_TMA004_R_20190619-roi_14
Epithelial cells_tumour	CD4 T cells	4.73e-09	P2_TMA004_R_20190619-roi_14
Epithelial cells_tumour	CD8 T cells	4.71e-09	P2_TMA004_R_20190619-roi_14
Epithelial cells_tumour	B cells	1.08e-09	P2_TMA006_20190619_L-roi_18
Epithelial cells_tumour	Myeloid cells	0.000457752	P2_TMA006_20190619_L-roi_18
Epithelial cells_tumour	CD4 T cells	0.00177819	P2_TMA006_20190619_L-roi_18
Epithelial cells_tumour	CD8 T cells	0.00842896	P2_TMA006_20190619_L-roi_18
Epithelial cells_tumour	B cells	9e-10	P2_TMA007_L_20190619-roi_11
Epithelial cells_tumour	Myeloid cells	8.45e-05	P2_TMA007_L_20190619-roi_11
Epithelial cells_tumour	CD4 T cells	0.0049712	P2_TMA007_L_20190619-roi_11
Epithelial cells_tumour	CD8 T cells	9.34e-05	P2_TMA007_L_20190619-roi_11
Epithelial cells_tumour	B cells	0.000266034	P2_TMA003_L_20190806-roi_12
Epithelial cells_tumour	Myeloid cells	0.0364706	P2_TMA003_L_20190806-roi_12
Epithelial cells_tumour	CD4 T cells	0.000851157	P2_TMA003_L_20190806-roi_12
Epithelial cells_tumour	CD8 T cells	0.00363994	P2_TMA003_L_20190806-roi_12
Epithelial cells_tumour	B cells	0.00171985	P2_TMA004_L_20190619-roi_11
Epithelial cells_tumour	Myeloid cells	0.00114298	P2_TMA004_L_20190619-roi_11
Epithelial cells_tumour	CD4 T cells	3.75e-09	P2_TMA004_L_20190619-roi_11
Epithelial cells_tumour	CD8 T cells	0.000615461	P2_TMA004_L_20190619-roi_11
Epithelial cells_tumour	B cells	0.000489472	P2_TMA_REC_20190508-roi_11
Epithelial cells_tumour	Myeloid cells	0.00075646	P2_TMA_REC_20190508-roi_11
Epithelial cells_tumour	CD4 T cells	0.0330403	P2_TMA_REC_20190508-roi_11
Epithelial cells_tumour	CD8 T cells	0.0155239	P2_TMA_REC_20190508-roi_11
Epithelial cells_tumour	B cells	0.00267671	P2_TMA007_L_20190619-roi_9
Epithelial cells_tumour	Myeloid cells	0.00113489	P2_TMA007_L_20190619-roi_9
Epithelial cells_tumour	CD4 T cells	0.0491589	P2_TMA007_L_20190619-roi_9
Epithelial cells_tumour	CD8 T cells	0.00865997	P2_TMA007_L_20190619-roi_9
Epithelial cells_tumour	B cells	9.25e-09	P2_TMA004_R_20190619-roi_5
Epithelial cells_tumour	Myeloid cells	0.000287626	P2_TMA004_R_20190619-roi_5
Epithelial cells_tumour	CD4 T cells	9.15e-09	P2_TMA004_R_20190619-roi_5
Epithelial cells_tumour	CD8 T cells	8.43e-09	P2_TMA004_R_20190619-roi_5
Epithelial cells_tumour	B cells	0.000107216	P2_TMA004_R_20190619-roi_12
Epithelial cells_tumour	Myeloid cells	2.98e-09	P2_TMA004_R_20190619-roi_12
Epithelial cells_tumour	CD4 T cells	0.0423353	P2_TMA004_R_20190619-roi_12
Epithelial cells_tumour	CD8 T cells	0.082681	P2_TMA004_R_20190619-roi_12
Epithelial cells_tumour	B cells	0.0231795	P2_TMA003_R_20190619-roi_7
Epithelial cells_tumour	Myeloid cells	0.000768411	P2_TMA003_R_20190619-roi_7
Epithelial cells_tumour	CD4 T cells	0.00148922	P2_TMA003_R_20190619-roi_7
Epithelial cells_tumour	CD8 T cells	0.00547317	P2_TMA003_R_20190619-roi_7
Epithelial cells_tumour	B cells	0.00147761	P2_TMA007_L_20190619-roi_13
Epithelial cells_tumour	Myeloid cells	0.000414021	P2_TMA007_L_20190619-roi_13
Epithelial cells_tumour	CD4 T cells	1.73e-05	P2_TMA007_L_20190619-roi_13
Epithelial cells_tumour	CD8 T cells	9.4e-10	P2_TMA007_L_20190619-roi_13
Epithelial cells_tumour	B cells	7.25e-10	P2_TMA003_L_20190806-roi_13
Epithelial cells_tumour	Myeloid cells	0.0154772	P2_TMA003_L_20190806-roi_13
Epithelial cells_tumour	CD4 T cells	0.000298372	P2_TMA003_L_20190806-roi_13
Epithelial cells_tumour	CD8 T cells	4.78e-05	P2_TMA003_L_20190806-roi_13
Epithelial cells_tumour	B cells	0.0132823	P2_TMA006_20190619_L-roi_13
Epithelial cells_tumour	Myeloid cells	0.00695599	P2_TMA006_20190619_L-roi_13
Epithelial cells_tumour	CD4 T cells	0.0219227	P2_TMA006_20190619_L-roi_13
Epithelial cells_tumour	CD8 T cells	0.0056185	P2_TMA006_20190619_L-roi_13
Epithelial cells_tumour	B cells	2.7e-07	P2_TMA007_L_20190619-roi_6
Epithelial cells_tumour	Myeloid cells	4.48e-08	P2_TMA007_L_20190619-roi_6
Epithelial cells_tumour	CD4 T cells	1.73e-07	P2_TMA007_L_20190619-roi_6
Epithelial cells_tumour	CD8 T cells	1.34e-07	P2_TMA007_L_20190619-roi_6
Epithelial cells_tumour	B cells	0.00316846	P2_TMA005_L_20190619-roi_6
Epithelial cells_tumour	Myeloid cells	0.000735146	P2_TMA005_L_20190619-roi_6
Epithelial cells_tumour	CD4 T cells	0.00989738	P2_TMA005_L_20190619-roi_6
Epithelial cells_tumour	CD8 T cells	0.00281758	P2_TMA005_L_20190619-roi_6
Epithelial cells_tumour	B cells	2.23e-08	P2_TMA_REC_20190508-roi_6
Epithelial cells_tumour	Myeloid cells	0.0442294	P2_TMA_REC_20190508-roi_6
Epithelial cells_tumour	CD4 T cells	5.8e-08	P2_TMA_REC_20190508-roi_6
Epithelial cells_tumour	CD8 T cells	0.000697911	P2_TMA_REC_20190508-roi_6
Epithelial cells_tumour	B cells	0.000535587	P2_TMA001_R_20190508-roi_5
Epithelial cells_tumour	Myeloid cells	0.0491301	P2_TMA001_R_20190508-roi_5
Epithelial cells_tumour	CD4 T cells	2.6e-09	P2_TMA001_R_20190508-roi_5
Epithelial cells_tumour	CD8 T cells	2.61e-09	P2_TMA001_R_20190508-roi_5
Epithelial cells_tumour	B cells	0.000655045	P2_TMA002_L_20190619-roi_2
Epithelial cells_tumour	Myeloid cells	9.19e-10	P2_TMA002_L_20190619-roi_2
Epithelial cells_tumour	CD4 T cells	9.18e-10	P2_TMA002_L_20190619-roi_2
Epithelial cells_tumour	CD8 T cells	9e-10	P2_TMA002_L_20190619-roi_2
Epithelial cells_tumour	B cells	0.0142651	P2_TMA001_L_20190508-roi_15
Epithelial cells_tumour	Myeloid cells	0.00794063	P2_TMA001_L_20190508-roi_15
Epithelial cells_tumour	CD4 T cells	6.27e-05	P2_TMA001_L_20190508-roi_15
Epithelial cells_tumour	CD8 T cells	5.77e-10	P2_TMA001_L_20190508-roi_15
Epithelial cells_tumour	B cells	7.74e-09	P2_TMA003_L_20190806-roi_9
Epithelial cells_tumour	Myeloid cells	8.51e-09	P2_TMA003_L_20190806-roi_9
Epithelial cells_tumour	CD4 T cells	7.1e-09	P2_TMA003_L_20190806-roi_9
Epithelial cells_tumour	CD8 T cells	0.0234614	P2_TMA003_L_20190806-roi_9
Epithelial cells_tumour	B cells	0.00395606	P2_TMA005_R_20190619-roi_19
Epithelial cells_tumour	Myeloid cells	0.000399472	P2_TMA005_R_20190619-roi_19
Epithelial cells_tumour	CD4 T cells	0.00124062	P2_TMA005_R_20190619-roi_19
Epithelial cells_tumour	CD8 T cells	0.00296657	P2_TMA005_R_20190619-roi_19
Epithelial cells_tumour	B cells	2.79e-10	P2_TMA007_L_20190619-roi_2
Epithelial cells_tumour	Myeloid cells	0.0466911	P2_TMA007_L_20190619-roi_2
Epithelial cells_tumour	CD4 T cells	0.00128654	P2_TMA007_L_20190619-roi_2
Epithelial cells_tumour	CD8 T cells	0.0064439	P2_TMA007_L_20190619-roi_2
Epithelial cells_tumour	B cells	1.73e-09	P2_TMA007_R_20190619-roi_4
Epithelial cells_tumour	Myeloid cells	1.74e-09	P2_TMA007_R_20190619-roi_4
Epithelial cells_tumour	CD4 T cells	0.000678465	P2_TMA007_R_20190619-roi_4
Epithelial cells_tumour	CD8 T cells	0.000257649	P2_TMA007_R_20190619-roi_4
Epithelial cells_tumour	B cells	0.00361767	P2_TMA001_R_20190508-roi_17
Epithelial cells_tumour	Myeloid cells	0.000525851	P2_TMA001_R_20190508-roi_17
Epithelial cells_tumour	CD4 T cells	3.65e-05	P2_TMA001_R_20190508-roi_17
Epithelial cells_tumour	CD8 T cells	0.000439349	P2_TMA001_R_20190508-roi_17
Epithelial cells_tumour	B cells	0.000100481	P2_TMA001_R_20190508-roi_1
Epithelial cells_tumour	Myeloid cells	0.0593456	P2_TMA001_R_20190508-roi_1
Epithelial cells_tumour	CD4 T cells	7.85e-10	P2_TMA001_R_20190508-roi_1
Epithelial cells_tumour	CD8 T cells	7.85e-10	P2_TMA001_R_20190508-roi_1
Epithelial cells_tumour	B cells	2.04e-08	P2_TMA006_R_20190619-roi_9
Epithelial cells_tumour	Myeloid cells	4.37e-09	P2_TMA006_R_20190619-roi_9
Epithelial cells_tumour	CD4 T cells	2.14e-08	P2_TMA006_R_20190619-roi_9
Epithelial cells_tumour	CD8 T cells	0.0180514	P2_TMA006_R_20190619-roi_9
Epithelial cells_tumour	B cells	0.00657313	P2_TMA001_L_20190508-roi_9
Epithelial cells_tumour	Myeloid cells	0.000740761	P2_TMA001_L_20190508-roi_9
Epithelial cells_tumour	CD4 T cells	0.00161819	P2_TMA001_L_20190508-roi_9
Epithelial cells_tumour	CD8 T cells	0.00240355	P2_TMA001_L_20190508-roi_9
Epithelial cells_tumour	B cells	1.93e-09	P2_TMA001_L_20190508-roi_19
Epithelial cells_tumour	Myeloid cells	0.000658997	P2_TMA001_L_20190508-roi_19
Epithelial cells_tumour	CD4 T cells	2.27e-09	P2_TMA001_L_20190508-roi_19
Epithelial cells_tumour	CD8 T cells	0.0014109	P2_TMA001_L_20190508-roi_19
Epithelial cells_tumour	B cells	6.62e-09	P2_TMA_REC_20190508-roi_16
Epithelial cells_tumour	Myeloid cells	6.58e-09	P2_TMA_REC_20190508-roi_16
Epithelial cells_tumour	CD4 T cells	0.000431151	P2_TMA_REC_20190508-roi_16
Epithelial cells_tumour	CD8 T cells	6.6e-09	P2_TMA_REC_20190508-roi_16
Epithelial cells_tumour	B cells	0.00306914	P2_TMA005_R_20190619-roi_3
Epithelial cells_tumour	Myeloid cells	2.41e-09	P2_TMA005_R_20190619-roi_3
Epithelial cells_tumour	CD4 T cells	0.000466651	P2_TMA005_R_20190619-roi_3
Epithelial cells_tumour	CD8 T cells	5.58e-05	P2_TMA005_R_20190619-roi_3
Epithelial cells_tumour	B cells	4.76e-09	P2_TMA001_L_20190508-roi_5
Epithelial cells_tumour	Myeloid cells	0.0203975	P2_TMA001_L_20190508-roi_5
Epithelial cells_tumour	CD4 T cells	1.31e-08	P2_TMA001_L_20190508-roi_5
Epithelial cells_tumour	CD8 T cells	1.1e-08	P2_TMA001_L_20190508-roi_5
Epithelial cells_tumour	B cells	0.0235692	P2_TMA005_L_20190619-roi_12
Epithelial cells_tumour	Myeloid cells	3.91e-10	P2_TMA005_L_20190619-roi_12
Epithelial cells_tumour	CD4 T cells	0.0224982	P2_TMA005_L_20190619-roi_12
Epithelial cells_tumour	CD8 T cells	0.0297617	P2_TMA005_L_20190619-roi_12
Epithelial cells_tumour	B cells	6.27e-10	P2_TMA007_R_20190619-roi_6
Epithelial cells_tumour	Myeloid cells	0.159217	P2_TMA007_R_20190619-roi_6
Epithelial cells_tumour	CD4 T cells	6.27e-10	P2_TMA007_R_20190619-roi_6
Epithelial cells_tumour	CD8 T cells	6.27e-10	P2_TMA007_R_20190619-roi_6
Epithelial cells_tumour	B cells	0.00529643	P2_TMA003_R_20190619-roi_6
Epithelial cells_tumour	Myeloid cells	1.08e-09	P2_TMA003_R_20190619-roi_6
Epithelial cells_tumour	CD4 T cells	0.000206395	P2_TMA003_R_20190619-roi_6
Epithelial cells_tumour	CD8 T cells	0.00185661	P2_TMA003_R_20190619-roi_6
Epithelial cells_tumour	B cells	0.00207266	P2_TMA005_R_20190619-roi_13
Epithelial cells_tumour	Myeloid cells	2.83e-09	P2_TMA005_R_20190619-roi_13
Epithelial cells_tumour	CD4 T cells	2.96e-09	P2_TMA005_R_20190619-roi_13
Epithelial cells_tumour	CD8 T cells	2.97e-09	P2_TMA005_R_20190619-roi_13
Epithelial cells_tumour	B cells	2.23e-08	P2_TMA004_L_20190619-roi_12
Epithelial cells_tumour	Myeloid cells	0.0402222	P2_TMA004_L_20190619-roi_12
Epithelial cells_tumour	CD4 T cells	1.37e-08	P2_TMA004_L_20190619-roi_12
Epithelial cells_tumour	CD8 T cells	0.000714524	P2_TMA004_L_20190619-roi_12
Epithelial cells_tumour	B cells	1.36e-09	P2_TMA002_R_20190619-roi_2
Epithelial cells_tumour	Myeloid cells	0.000463113	P2_TMA002_R_20190619-roi_2
Epithelial cells_tumour	CD4 T cells	1.36e-09	P2_TMA002_R_20190619-roi_2
Epithelial cells_tumour	CD8 T cells	1.36e-09	P2_TMA002_R_20190619-roi_2
Epithelial cells_tumour	B cells	0.0475914	P2_TMA001_L_20190508-roi_6
Epithelial cells_tumour	Myeloid cells	1.37e-09	P2_TMA001_L_20190508-roi_6
Epithelial cells_tumour	CD4 T cells	0.00210947	P2_TMA001_L_20190508-roi_6
Epithelial cells_tumour	CD8 T cells	0.0118081	P2_TMA001_L_20190508-roi_6
Epithelial cells_tumour	B cells	0.0780973	P2_TMA006_R_20190619-roi_18
Epithelial cells_tumour	Myeloid cells	0.000201149	P2_TMA006_R_20190619-roi_18
Epithelial cells_tumour	CD4 T cells	0.101052	P2_TMA006_R_20190619-roi_18
Epithelial cells_tumour	CD8 T cells	0.0118525	P2_TMA006_R_20190619-roi_18
Epithelial cells_tumour	B cells	0.0075779	P2_TMA_REC_20190508-roi_9
Epithelial cells_tumour	Myeloid cells	1.06e-08	P2_TMA_REC_20190508-roi_9
Epithelial cells_tumour	CD4 T cells	0.0105388	P2_TMA_REC_20190508-roi_9
Epithelial cells_tumour	CD8 T cells	0.0912182	P2_TMA_REC_20190508-roi_9
Epithelial cells_tumour	B cells	0.000896058	P2_TMA002_L_20190619-roi_11
Epithelial cells_tumour	Myeloid cells	0.00412573	P2_TMA002_L_20190619-roi_11
Epithelial cells_tumour	CD4 T cells	0.0050958	P2_TMA002_L_20190619-roi_11
Epithelial cells_tumour	CD8 T cells	0.0413846	P2_TMA002_L_20190619-roi_11
Epithelial cells_tumour	B cells	0.000644384	P2_TMA002_R_20190619-roi_6
Epithelial cells_tumour	Myeloid cells	0.00260175	P2_TMA002_R_20190619-roi_6
Epithelial cells_tumour	CD4 T cells	6.48e-09	P2_TMA002_R_20190619-roi_6
Epithelial cells_tumour	CD8 T cells	0.00675633	P2_TMA002_R_20190619-roi_6
Epithelial cells_tumour	B cells	3.29e-08	P2_TMA002_L_20190619-roi_9
Epithelial cells_tumour	Myeloid cells	3.25e-08	P2_TMA002_L_20190619-roi_9
Epithelial cells_tumour	CD4 T cells	0.00131029	P2_TMA002_L_20190619-roi_9
Epithelial cells_tumour	CD8 T cells	3.19e-08	P2_TMA002_L_20190619-roi_9
Epithelial cells_tumour	B cells	1.72e-05	P2_TMA001_L_20190508-roi_20
Epithelial cells_tumour	Myeloid cells	0.21506	P2_TMA001_L_20190508-roi_20
Epithelial cells_tumour	CD4 T cells	1e-08	P2_TMA001_L_20190508-roi_20
Epithelial cells_tumour	CD8 T cells	7.43e-09	P2_TMA001_L_20190508-roi_20
Epithelial cells_tumour	B cells	0.0112785	P2_TMA006_R_20190619-roi_10
Epithelial cells_tumour	Myeloid cells	0.00586289	P2_TMA006_R_20190619-roi_10
Epithelial cells_tumour	CD4 T cells	5.11e-10	P2_TMA006_R_20190619-roi_10
Epithelial cells_tumour	CD8 T cells	0.00143159	P2_TMA006_R_20190619-roi_10
Epithelial cells_tumour	B cells	0.000166491	P2_TMA002_R_20190619-roi_4
Epithelial cells_tumour	Myeloid cells	7.22e-09	P2_TMA002_R_20190619-roi_4
Epithelial cells_tumour	CD4 T cells	0.00120819	P2_TMA002_R_20190619-roi_4
Epithelial cells_tumour	CD8 T cells	0.00613196	P2_TMA002_R_20190619-roi_4
Epithelial cells_tumour	B cells	5.26e-09	P2_TMA001_R_20190508-roi_19
Epithelial cells_tumour	Myeloid cells	5.27e-09	P2_TMA001_R_20190508-roi_19
Epithelial cells_tumour	CD4 T cells	5.25e-09	P2_TMA001_R_20190508-roi_19
Epithelial cells_tumour	CD8 T cells	0.000134249	P2_TMA001_R_20190508-roi_19
Epithelial cells_tumour	B cells	1.48e-09	P2_TMA006_20190619_L-roi_21
Epithelial cells_tumour	Myeloid cells	0.0204166	P2_TMA006_20190619_L-roi_21
Epithelial cells_tumour	CD4 T cells	0.000147584	P2_TMA006_20190619_L-roi_21
Epithelial cells_tumour	CD8 T cells	0.00114151	P2_TMA006_20190619_L-roi_21
Epithelial cells_tumour	B cells	0.0235434	P2_TMA004_L_20190619-roi_24
Epithelial cells_tumour	Myeloid cells	0.0130616	P2_TMA004_L_20190619-roi_24
Epithelial cells_tumour	CD4 T cells	0.0281217	P2_TMA004_L_20190619-roi_24
Epithelial cells_tumour	CD8 T cells	0.0121971	P2_TMA004_L_20190619-roi_24
Epithelial cells_tumour	B cells	0.00551112	P2_TMA002_L_20190619-roi_4
Epithelial cells_tumour	Myeloid cells	0.00134473	P2_TMA002_L_20190619-roi_4
Epithelial cells_tumour	CD4 T cells	0.00187261	P2_TMA002_L_20190619-roi_4
Epithelial cells_tumour	CD8 T cells	0.00808063	P2_TMA002_L_20190619-roi_4
Epithelial cells_tumour	B cells	0.00791013	P2_TMA005_R_20190619-roi_7
Epithelial cells_tumour	Myeloid cells	0.00100412	P2_TMA005_R_20190619-roi_7
Epithelial cells_tumour	CD4 T cells	0.0978027	P2_TMA005_R_20190619-roi_7
Epithelial cells_tumour	CD8 T cells	0.00455872	P2_TMA005_R_20190619-roi_7
Epithelial cells_tumour	B cells	0.0120318	P2_TMA006_R_20190619-roi_13
Epithelial cells_tumour	Myeloid cells	0.0270063	P2_TMA006_R_20190619-roi_13
Epithelial cells_tumour	CD4 T cells	0.00142918	P2_TMA006_R_20190619-roi_13
Epithelial cells_tumour	CD8 T cells	0.0195649	P2_TMA006_R_20190619-roi_13
Epithelial cells_tumour	B cells	1.88e-09	P2_TMA003_L_20190806-roi_8
Epithelial cells_tumour	Myeloid cells	1.97e-09	P2_TMA003_L_20190806-roi_8
Epithelial cells_tumour	CD4 T cells	1.95e-09	P2_TMA003_L_20190806-roi_8
Epithelial cells_tumour	CD8 T cells	0.00196821	P2_TMA003_L_20190806-roi_8
Epithelial cells_tumour	B cells	2.32e-09	P2_TMA005_L_20190619-roi_16
Epithelial cells_tumour	Myeloid cells	1.39e-05	P2_TMA005_L_20190619-roi_16
Epithelial cells_tumour	CD4 T cells	2.32e-09	P2_TMA005_L_20190619-roi_16
Epithelial cells_tumour	CD8 T cells	2.32e-09	P2_TMA005_L_20190619-roi_16
Epithelial cells_tumour	B cells	0.0114953	P2_TMA004_L_20190619-roi_2
Epithelial cells_tumour	Myeloid cells	1.15e-09	P2_TMA004_L_20190619-roi_2
Epithelial cells_tumour	CD4 T cells	0.103576	P2_TMA004_L_20190619-roi_2
Epithelial cells_tumour	CD8 T cells	0.143565	P2_TMA004_L_20190619-roi_2
Epithelial cells_tumour	B cells	0.000566655	P2_TMA006_R_20190619-roi_4
Epithelial cells_tumour	Myeloid cells	5.82e-09	P2_TMA006_R_20190619-roi_4
Epithelial cells_tumour	CD4 T cells	5.73e-09	P2_TMA006_R_20190619-roi_4
Epithelial cells_tumour	CD8 T cells	0.00127986	P2_TMA006_R_20190619-roi_4
Epithelial cells_tumour	B cells	0.0402383	P2_TMA001_L_20190508-roi_22
Epithelial cells_tumour	Myeloid cells	0.0736465	P2_TMA001_L_20190508-roi_22
Epithelial cells_tumour	CD4 T cells	0.00817303	P2_TMA001_L_20190508-roi_22
Epithelial cells_tumour	CD8 T cells	0.0312688	P2_TMA001_L_20190508-roi_22

## Sheet: Fig. 5h
imagename	all_paths_adjacent_fraction_mean_tumour	all_paths_adjacent_fraction_mean_normal
P1_TMA_REC_20190508-roi_5	0.167743	0.0725462
P1_TMA_REC_20190508-roi_7	0.00993432	0.00387051
P1_TMA_REC_20190508-roi_8	0.0424419	0.0580426
P1_TMA001_L_20190508-roi_13	0.482008	0.287642
P1_TMA001_L_20190508-roi_14	0.368924	0.00880626
P1_TMA001_L_20190508-roi_15	0.394021	0
P1_TMA001_L_20190508-roi_17	0.243735	0.147162
P1_TMA001_L_20190508-roi_18	0.135097	0.115306
P1_TMA001_L_20190508-roi_20	0.214944	0.333162
P1_TMA001_L_20190508-roi_7	0.11119	0
P1_TMA001_L_20190508-roi_9	0.284251	0.000186741
P1_TMA001_R_20190508-roi_10	0.627676	0.110713
P1_TMA001_R_20190508-roi_2	0.289179	0.171786
P1_TMA001_R_20190508-roi_3	0.0283472	0.043087
P1_TMA001_R_20190508-roi_5	0.370078	0.26309
P1_TMA001_R_20190508-roi_7	0.11714	0
P1_TMA001_R_20190508-roi_8	0.171843	0.0888562
P1_TMA002_L_20190619-roi_11	0.491363	0.0884354
P1_TMA002_L_20190619-roi_16	0.507519	0.129789
P1_TMA002_L_20190619-roi_17	0.00605033	0.0223845
P1_TMA002_L_20190619-roi_4	0.125887	0.0578386
P1_TMA002_L_20190619-roi_7	0.092754	0.156516
P1_TMA002_L_20190619-roi_9	0.010989	0
P1_TMA002_R_20190619-roi_11	0.202415	0.197255
P1_TMA002_R_20190619-roi_16	0.0925542	0.124376
P1_TMA002_R_20190619-roi_2	0.406523	0
P1_TMA002_R_20190619-roi_3	0.453414	0.0169828
P1_TMA002_R_20190619-roi_4	0.356781	0.85961
P1_TMA002_R_20190619-roi_5	0.0151018	0
P1_TMA002_R_20190619-roi_8	0.22934	0.0358692
P1_TMA003_L_20190619_correct-roi_11	0.0226318	0
P1_TMA003_L_20190619_correct-roi_12	0.023261	0
P1_TMA003_L_20190619_correct-roi_14	0.431274	0.441239
P1_TMA003_L_20190619_correct-roi_20	0.0816506	0.173077
P1_TMA003_L_20190619_correct-roi_8	0.189044	0.057812
P1_TMA003_L_20190619_correct-roi_9	0.000813008	0
P1_TMA003_R_20190619-roi_8	0.0147519	0.0346019
P1_TMA004_L_20190619-roi_10	0.372529	0.0315769
P1_TMA004_L_20190619-roi_11	0.06325	0.0611298
P1_TMA004_L_20190619-roi_22	0.458069	0.592593
P1_TMA004_L_20190619-roi_23	0.139617	0
P1_TMA004_L_20190619-roi_5	0.0383038	0
P1_TMA004_R_20190619-roi_12	0.362958	0.280929
P1_TMA004_R_20190619-roi_15	0.0202991	0.346154
P1_TMA004_R_20190619-roi_16	0.0434687	0.0111569
P1_TMA004_R_20190619-roi_8	0.0220454	0.014652
P1_TMA005_R_20190619-roi_17	0.304701	0
P1_TMA005_R_20190619-roi_26	0.348009	0
P1_TMA005_R_20190619-roi_28	0.266683	0.311439
P1_TMA005_R_20190619-roi_29	0.262512	0.271505
P1_TMA005_R_20190619-roi_30	0.171275	0.00819112
P1_TMA006_L_20190619-roi_11	0.0750578	0.143192
P1_TMA006_L_20190619-roi_18	0.366508	0.126104
P1_TMA006_L_20190619-roi_20	0.168599	0
P1_TMA006_L_20190619-roi_24	0.307079	0.254498
P1_TMA006_L_20190619-roi_5	0.0715746	0.0654057
P1_TMA006_L_20190619-roi_6	0.216501	0.118103
P1_TMA006_L_20190619-roi_9	0.210863	0
P1_TMA006_R_20190619-roi_13	0.0551413	0.276295
P1_TMA006_R_20190619-roi_15	0.139562	0.16703
P1_TMA006_R_20190619-roi_2	0.017092	0.00192678
P1_TMA006_R_20190619-roi_7	0.375775	0.0233126
P1_TMA006_R_20190619-roi_8	0.00199382	0.0338941
P1_TMA007_20190619-roi_2	0.110817	0
P1_TMA007_L_20190619-roi_13	0.424416	0.248766
P1_TMA007_L_20190619-roi_3	0.254047	0.312096
P1_TMA007_L_20190619-roi_8	0.532462	0.680381

## Sheet: Fig. 5i
imagename	Density	all_paths_adjacent_fraction_mean
P1_TMA_REC_20190508-roi_10	50.1171	0.234002
P1_TMA_REC_20190508-roi_11	704.036	0.0421533
P1_TMA_REC_20190508-roi_12	38.6575	0.389236
P1_TMA_REC_20190508-roi_13	627.586	0.0152778
P1_TMA_REC_20190508-roi_14	116.1	0.392083
P1_TMA_REC_20190508-roi_16	0	0.444444
P1_TMA_REC_20190508-roi_5	177.796	0.167743
P1_TMA_REC_20190508-roi_6	40.0549	0.107527
P1_TMA_REC_20190508-roi_7	30.6969	0.00993432
P1_TMA_REC_20190508-roi_8	321.844	0.0424419
P1_TMA_REC_20190508-roi_9	63.2956	0.241043
P1_TMA001_L_20190508-roi_13	238.252	0.482008
P1_TMA001_L_20190508-roi_14	48.7945	0.368924
P1_TMA001_L_20190508-roi_15	76.6623	0.394021
P1_TMA001_L_20190508-roi_17	51.6358	0.243735
P1_TMA001_L_20190508-roi_18	132.265	0.135097
P1_TMA001_L_20190508-roi_2	56.5	0.368912
P1_TMA001_L_20190508-roi_20	23.4326	0.214944
P1_TMA001_L_20190508-roi_22	63.166	0.379282
P1_TMA001_L_20190508-roi_3	293.441	0.215625
P1_TMA001_L_20190508-roi_7	110.153	0.11119
P1_TMA001_L_20190508-roi_8	142.163	0.288412
P1_TMA001_L_20190508-roi_9	357.031	0.284251
P1_TMA001_R_20190508-roi_10	57.7455	0.627676
P1_TMA001_R_20190508-roi_12	75.6883	0.298722
P1_TMA001_R_20190508-roi_15	17.9413	0.361187
P1_TMA001_R_20190508-roi_16	45.2549	0.12728
P1_TMA001_R_20190508-roi_17	169.204	0.25466
P1_TMA001_R_20190508-roi_2	52.8699	0.289179
P1_TMA001_R_20190508-roi_3	405.054	0.0283472
P1_TMA001_R_20190508-roi_5	67.7548	0.370078
P1_TMA001_R_20190508-roi_7	26.6301	0.11714
P1_TMA001_R_20190508-roi_8	46.8897	0.171843
P1_TMA002_L_20190619-roi_10	5.20621	0.328006
P1_TMA002_L_20190619-roi_11	7.39209	0.491363
P1_TMA002_L_20190619-roi_14	58.0508	0.119079
P1_TMA002_L_20190619-roi_15	47.5912	0.193621
P1_TMA002_L_20190619-roi_16	108.332	0.507519
P1_TMA002_L_20190619-roi_17	209.56	0.00605033
P1_TMA002_L_20190619-roi_2	20.6895	0.573611
P1_TMA002_L_20190619-roi_3	193.33	0.584588
P1_TMA002_L_20190619-roi_4	187.783	0.125887
P1_TMA002_L_20190619-roi_6	126.474	0.464348
P1_TMA002_L_20190619-roi_7	229.661	0.092754
P1_TMA002_L_20190619-roi_9	37.3369	0.010989
P1_TMA002_R_20190619-roi_10	136.812	0.159131
P1_TMA002_R_20190619-roi_11	114.454	0.202415
P1_TMA002_R_20190619-roi_15	255.036	0.196787
P1_TMA002_R_20190619-roi_16	28.7892	0.0925542
P1_TMA002_R_20190619-roi_2	3.01578	0.406523
P1_TMA002_R_20190619-roi_3	2.43312	0.453414
P1_TMA002_R_20190619-roi_4	89.8426	0.356781
P1_TMA002_R_20190619-roi_5	163.895	0.0151018
P1_TMA002_R_20190619-roi_8	176.284	0.22934
P1_TMA003_L_20190619_correct-roi_11	142.972	0.0226318
P1_TMA003_L_20190619_correct-roi_12	56.7573	0.023261
P1_TMA003_L_20190619_correct-roi_13	33.4818	0.00337838
P1_TMA003_L_20190619_correct-roi_14	38.5151	0.431274
P1_TMA003_L_20190619_correct-roi_20	15.7436	0.0816506
P1_TMA003_L_20190619_correct-roi_8	98.2329	0.189044
P1_TMA003_L_20190619_correct-roi_9	460.355	0.000813008
P1_TMA003_R_20190619-roi_10	26.9939	0.190337
P1_TMA003_R_20190619-roi_7	163.84	0.0487985
P1_TMA003_R_20190619-roi_8	253.778	0.0147519
P1_TMA004_L_20190619-roi_10	23.5864	0.372529
P1_TMA004_L_20190619-roi_11	592.709	0.06325
P1_TMA004_L_20190619-roi_2	547.238	0.00987581
P1_TMA004_L_20190619-roi_20	117.589	0.0126249
P1_TMA004_L_20190619-roi_22	40.4668	0.458069
P1_TMA004_L_20190619-roi_23	54.5619	0.139617
P1_TMA004_L_20190619-roi_24	85.0561	0.588435
P1_TMA004_L_20190619-roi_5	33.7647	0.0383038
P1_TMA004_L_20190619-roi_6	60.8294	0.030303
P1_TMA004_R_20190619-roi_10	0	0.520098
P1_TMA004_R_20190619-roi_11	113.724	0.208072
P1_TMA004_R_20190619-roi_12	21.959	0.362958
P1_TMA004_R_20190619-roi_14	492.534	0.025472
P1_TMA004_R_20190619-roi_15	40.3981	0.0202991
P1_TMA004_R_20190619-roi_16	1066.92	0.0434687
P1_TMA004_R_20190619-roi_8	1743.94	0.0220454
P1_TMA005_R_20190619-roi_13	274.68	0.115831
P1_TMA005_R_20190619-roi_15	0	0.314043
P1_TMA005_R_20190619-roi_16	74.5697	0.112813
P1_TMA005_R_20190619-roi_17	2.26029	0.304701
P1_TMA005_R_20190619-roi_20	119.127	0.183211
P1_TMA005_R_20190619-roi_26	5.98483	0.348009
P1_TMA005_R_20190619-roi_28	14.0341	0.266683
P1_TMA005_R_20190619-roi_29	12.4173	0.262512
P1_TMA005_R_20190619-roi_30	31.4385	0.171275
P1_TMA005_R_20190619-roi_34	171.141	0.0435664
P1_TMA006_L_20190619-roi_10	115.175	0.146494
P1_TMA006_L_20190619-roi_11	89.3464	0.0750578
P1_TMA006_L_20190619-roi_16	152.909	0.00628592
P1_TMA006_L_20190619-roi_18	161.721	0.366508
P1_TMA006_L_20190619-roi_19	33.3375	0.172332
P1_TMA006_L_20190619-roi_2	23.839	0.05
P1_TMA006_L_20190619-roi_20	272.61	0.168599
P1_TMA006_L_20190619-roi_21	77.5623	0.210411
P1_TMA006_L_20190619-roi_22	356.513	0.255243
P1_TMA006_L_20190619-roi_24	379.866	0.307079
P1_TMA006_L_20190619-roi_5	313.017	0.0715746
P1_TMA006_L_20190619-roi_6	443.44	0.216501
P1_TMA006_L_20190619-roi_9	17.8009	0.210863
P1_TMA006_R_20190619-roi_10	127.448	0.0861108
P1_TMA006_R_20190619-roi_13	183.356	0.0551413
P1_TMA006_R_20190619-roi_14	44.3088	0.311848
P1_TMA006_R_20190619-roi_15	203.484	0.139562
P1_TMA006_R_20190619-roi_17	15.9234	0.206509
P1_TMA006_R_20190619-roi_2	270.171	0.017092
P1_TMA006_R_20190619-roi_6	98.8064	0.200253
P1_TMA006_R_20190619-roi_7	282.989	0.375775
P1_TMA006_R_20190619-roi_8	683.097	0.00199382
P1_TMA007_20190619-roi_2	135.733	0.110817
P1_TMA007_20190619-roi_4	9.08785	0.517568
P1_TMA007_20190619-roi_6	7.22555	0.115306
P1_TMA007_L_20190619-roi_11	3.09727	0.320616
P1_TMA007_L_20190619-roi_13	24.5534	0.424416
P1_TMA007_L_20190619-roi_2	106.324	0.0638576
P1_TMA007_L_20190619-roi_3	146.238	0.254047
P1_TMA007_L_20190619-roi_7	7.54841	0.132911
P1_TMA007_L_20190619-roi_8	7.71017	0.532462

## Sheet: Fig6a-SuppFig8
imagename	correct_detections	missed_detections	gained_detections	missed_det_from_merge	gained_det_from_split	true_det_in_catastrophe	pred_det_in_catastrophe	merge	split	catastrophe	precision	recall	f1	seg	jaccard	dice	method	segmentation_similarity_measure	bijective_cardinality	N_predict_objects	N_gt_objects
MASK_P1_TMA001_L_20190508-roi_22	27	293	72	1	11	5	4	1	9	2	0.221311	0.0808383	0.118421	0.667243	0.160431	0.276502	Cellpose (nuclear)	0.221118	58	122	334
MASK_P1_TMA001_L_20190508-roi_2	379	131	37	48	7	15	12	43	7	6	0.791232	0.614263	0.691606	0.72869	0.731778	0.845118	Cellpose (nuclear)	0.516732	159	479	617
MASK_P1_TMA002_L_20190619-roi_10	180	112	55	16	7	4	4	12	7	2	0.684411	0.547112	0.608108	0.712428	0.60791	0.756149	Cellpose (nuclear)	0.569764	143	263	329
MASK_P1_TMA002_L_20190619-roi_5	85	79	18	6	8	5	6	6	8	2	0.658915	0.454545	0.537975	0.72412	0.598036	0.748464	Cellpose (nuclear)	0.449706	53	129	187
MASK_P1_TMA003_R_20190619-roi_10	112	151	69	6	6	4	4	6	6	2	0.557214	0.39576	0.46281	0.699285	0.531534	0.69412	Cellpose (nuclear)	0.515488	118	201	283
MASK_P1_TMA003_R_20190619-roi_7	299	82	22	74	3	5	4	56	3	2	0.776623	0.578337	0.662971	0.759839	0.785068	0.879595	Cellpose (nuclear)	0.451859	59	385	517
MASK_P1_TMA004_L_20190619-roi_16	120	31	17	3	12	2	2	3	11	1	0.731707	0.710059	0.720721	0.695789	0.749868	0.857057	Cellpose (nuclear)	0.597317	64	164	169
MASK_P1_TMA004_R_20190619-roi_14	180	157	100	54	11	9	9	47	9	4	0.511364	0.39823	0.447761	0.659253	0.664205	0.798225	Cellpose (nuclear)	0.459378	99	352	452
MASK_P1_TMA005_R_20190619-roi_13	268	169	87	37	14	18	18	32	13	9	0.63357	0.507576	0.563617	0.696926	0.618726	0.76446	Cellpose (nuclear)	0.469176	124	423	528
MASK_P1_TMA005_R_20190619-roi_1	187	323	54	27	1	6	4	25	1	2	0.692593	0.329806	0.446834	0.687521	0.408105	0.579651	Cellpose (nuclear)	0.301586	72	270	567
MASK_P1_TMA006_L_20190619-roi_10	189	100	52	51	10	15	13	35	8	6	0.627907	0.482143	0.545455	0.693866	0.651794	0.789196	Cellpose (nuclear)	0.433403	66	301	392
MASK_P1_TMA006_L_20190619-roi_6	90	339	41	14	5	9	8	11	5	4	0.576923	0.193966	0.290323	0.719553	0.258549	0.410869	Cellpose (nuclear)	0.214853	50	156	464
MASK_P1_TMA007_L_20190619-roi_11	157	102	34	36	4	9	7	30	4	3	0.67382	0.468657	0.552817	0.71952	0.692478	0.818301	Cellpose (nuclear)	0.462417	77	233	335
MASK_P1_TMA007_L_20190619-roi_12	304	243	137	31	29	23	23	30	24	10	0.566108	0.471318	0.514382	0.690028	0.628417	0.771813	Cellpose (nuclear)	0.478926	172	537	645
MASK_P1_TMA_REC_20190508-roi_3	300	63	66	29	9	7	7	27	8	3	0.724638	0.696056	0.710059	0.660421	0.705803	0.827531	Cellpose (nuclear)	0.61033	175	414	431
MASK_P1_TMA_REC_20190508-roi_7	85	92	42	9	2	10	9	9	2	4	0.586207	0.418719	0.488506	0.767045	0.601172	0.750915	Cellpose (nuclear)	0.519067	80	145	203
P1_TMA001_L_20190508-roi_22	171	41	128	0	163	29	41	0	106	13	0.286913	0.511976	0.367742	0.654757	0.736282	0.848113	Mesmer	0.465713	39	596	334
P1_TMA001_L_20190508-roi_2	425	49	58	68	3	19	15	60	3	7	0.763016	0.688817	0.72402	0.696068	0.782939	0.878257	Mesmer	0.577944	184	557	617
P1_TMA002_L_20190619-roi_10	210	59	98	21	16	12	13	18	15	6	0.576923	0.638298	0.606061	0.712329	0.70401	0.826298	Mesmer	0.621735	151	364	329
P1_TMA002_L_20190619-roi_5	96	44	74	23	0	12	12	18	0	6	0.494845	0.513369	0.503937	0.676764	0.651799	0.789199	Mesmer	0.548121	66	194	187
P1_TMA003_R_20190619-roi_10	116	101	133	31	8	0	0	28	7	0	0.39726	0.409894	0.403478	0.719345	0.631799	0.774359	Mesmer	0.60045	139	292	283
P1_TMA003_R_20190619-roi_7	348	67	96	38	24	19	18	32	22	9	0.655367	0.673114	0.664122	0.690272	0.7542	0.859879	Mesmer	0.508321	80	531	517
P1_TMA004_L_20190619-roi_16	123	25	44	7	6	2	2	7	6	1	0.657754	0.727811	0.691011	0.7	0.722389	0.838822	Mesmer	0.641451	76	187	169
P1_TMA004_R_20190619-roi_14	125	222	288	40	14	26	25	38	13	12	0.254582	0.276549	0.265111	0.679762	0.5664	0.723187	Mesmer	0.46201	98	491	452
P1_TMA005_R_20190619-roi_13	299	133	240	18	48	27	28	17	46	12	0.448949	0.566288	0.500838	0.73197	0.658355	0.793985	Mesmer	0.537229	141	666	528
P1_TMA005_R_20190619-roi_1	180	296	409	18	43	27	28	18	41	13	0.254958	0.31746	0.282797	0.625	0.576271	0.731183	Mesmer	0.487823	122	706	567
P1_TMA006_L_20190619-roi_10	190	96	149	25	64	22	21	21	47	9	0.393375	0.484694	0.434286	0.659385	0.657135	0.793098	Mesmer	0.47153	60	483	392
P1_TMA006_L_20190619-roi_6	257	118	209	15	56	20	21	13	50	9	0.430486	0.553879	0.484449	0.681287	0.677345	0.80764	Mesmer	0.503079	79	597	464
P1_TMA007_L_20190619-roi_11	160	71	95	44	6	23	21	39	6	8	0.501567	0.477612	0.489297	0.686478	0.697211	0.821596	Mesmer	0.513006	89	319	335
P1_TMA007_L_20190619-roi_12	346	188	207	27	47	35	38	26	40	17	0.503639	0.536434	0.51952	0.682748	0.702952	0.825569	Mesmer	0.542444	180	687	645
P1_TMA_REC_20190508-roi_3	317	56	128	22	11	9	8	20	11	4	0.645621	0.735499	0.687636	0.717723	0.705384	0.827243	Mesmer	0.617651	176	491	431
P1_TMA_REC_20190508-roi_7	72	89	118	20	2	2	2	19	2	1	0.336449	0.35468	0.345324	0.685251	0.590609	0.74262	Mesmer	0.575518	94	214	203
P1_TMA001_L_20190508-roi_22	220	61	48	6	35	19	20	5	31	8	0.626781	0.658683	0.642336	0.737043	0.730705	0.844402	deep-imcyto	0.527086	80	356	334
P1_TMA001_L_20190508-roi_2	382	88	41	77	1	8	6	64	1	3	0.776423	0.619125	0.688909	0.747383	0.779716	0.876225	deep-imcyto	0.653401	303	492	617
P1_TMA002_L_20190619-roi_10	255	18	20	22	10	10	10	19	10	5	0.799373	0.775076	0.787037	0.757436	0.798323	0.887853	deep-imcyto	0.725779	202	319	329
P1_TMA002_L_20190619-roi_5	117	30	10	20	0	5	4	17	0	2	0.80137	0.625668	0.702703	0.757508	0.768996	0.869415	deep-imcyto	0.65196	92	149	187
P1_TMA003_R_20190619-roi_10	188	55	20	17	7	2	2	16	6	1	0.789916	0.664311	0.721689	0.794631	0.756585	0.861427	deep-imcyto	0.659479	151	238	283
P1_TMA003_R_20190619-roi_7	367	60	17	41	8	19	14	29	8	7	0.841743	0.709865	0.770199	0.755759	0.805579	0.892322	deep-imcyto	0.637067	215	444	517
P1_TMA004_L_20190619-roi_16	130	19	11	7	6	0	0	7	6	0	0.8125	0.769231	0.790274	0.773947	0.794173	0.88528	deep-imcyto	0.753197	114	160	169
P1_TMA004_R_20190619-roi_14	288	44	23	62	4	4	4	52	4	2	0.772118	0.637168	0.698182	0.730012	0.796759	0.886885	deep-imcyto	0.605292	173	373	452
P1_TMA005_R_20190619-roi_13	407	37	58	35	10	20	17	27	10	8	0.78119	0.770833	0.775977	0.757441	0.760901	0.864218	deep-imcyto	0.690064	285	526	528
P1_TMA005_R_20190619-roi_1	417	49	49	48	4	12	8	41	4	4	0.803468	0.73545	0.767956	0.753728	0.760993	0.864277	deep-imcyto	0.647793	250	519	567
P1_TMA006_L_20190619-roi_10	277	46	33	29	16	10	8	22	12	4	0.760989	0.706633	0.732804	0.796966	0.78884	0.881957	deep-imcyto	0.630124	164	372	392
P1_TMA006_L_20190619-roi_6	344	44	27	36	6	11	10	28	6	5	0.826923	0.741379	0.781818	0.759289	0.774168	0.872711	deep-imcyto	0.608667	160	420	464
P1_TMA007_L_20190619-roi_11	220	26	18	42	4	10	8	37	4	4	0.766551	0.656716	0.707395	0.825397	0.82723	0.905447	deep-imcyto	0.639143	140	289	335
P1_TMA007_L_20190619-roi_12	447	79	45	41	27	29	27	37	24	12	0.751261	0.693023	0.720968	0.755418	0.76676	0.867985	deep-imcyto	0.632	289	598	645
P1_TMA_REC_20190508-roi_3	344	15	24	37	1	2	2	33	1	1	0.851485	0.798144	0.823952	0.766087	0.802489	0.890423	deep-imcyto	0.771377	291	404	431
P1_TMA_REC_20190508-roi_7	137	38	13	11	1	10	10	11	1	5	0.815476	0.674877	0.738544	0.741527	0.734287	0.846789	deep-imcyto	0.645548	104	168	203
P1_TMA001_L_20190508-roi_22	258	34	68	2	47	10	13	2	33	5	0.620192	0.772455	0.688	0.724796	0.776884	0.874434	Stardist (TRACERx NISD)	0.573227	92	416	334
P1_TMA001_L_20190508-roi_2	484	55	74	25	10	37	41	24	9	17	0.7744	0.784441	0.779388	0.758471	0.793658	0.884961	Stardist (TRACERx NISD)	0.630894	239	625	617
P1_TMA002_L_20190619-roi_10	283	21	43	6	14	2	4	6	12	1	0.783934	0.860182	0.82029	0.729318	0.790719	0.88313	Stardist (TRACERx NISD)	0.710462	187	361	329
P1_TMA002_L_20190619-roi_5	129	33	43	11	3	8	9	7	3	4	0.678947	0.68984	0.68435	0.723565	0.746159	0.854629	Stardist (TRACERx NISD)	0.624755	85	190	187
P1_TMA003_R_20190619-roi_10	194	56	54	6	24	10	11	6	16	5	0.646667	0.685512	0.665523	0.746422	0.712139	0.83187	Stardist (TRACERx NISD)	0.647473	151	300	283
P1_TMA003_R_20190619-roi_7	437	35	43	12	15	18	18	11	12	8	0.827652	0.845261	0.836364	0.763621	0.837193	0.911383	Stardist (TRACERx NISD)	0.60375	141	528	517
P1_TMA004_L_20190619-roi_16	143	11	18	2	12	2	2	2	10	1	0.768817	0.846154	0.805634	0.712109	0.782528	0.877998	Stardist (TRACERx NISD)	0.714987	98	186	169
P1_TMA004_R_20190619-roi_14	328	63	68	14	29	18	20	14	23	8	0.691983	0.725664	0.708423	0.729351	0.777904	0.87508	Stardist (TRACERx NISD)	0.604915	168	474	452
P1_TMA005_R_20190619-roi_13	435	32	102	10	42	17	17	10	32	8	0.690476	0.823864	0.751295	0.746378	0.770819	0.870579	Stardist (TRACERx NISD)	0.647305	227	630	528
P1_TMA005_R_20190619-roi_1	449	60	103	16	25	13	13	15	20	6	0.725363	0.791887	0.757167	0.726935	0.760927	0.864235	Stardist (TRACERx NISD)	0.626864	217	619	567
P1_TMA006_L_20190619-roi_10	313	30	45	13	21	25	24	8	13	10	0.756039	0.798469	0.776675	0.846665	0.819012	0.900502	Stardist (TRACERx NISD)	0.620001	143	414	392
P1_TMA006_L_20190619-roi_6	367	40	81	8	34	28	27	8	25	12	0.692453	0.790948	0.738431	0.723619	0.767461	0.868433	Stardist (TRACERx NISD)	0.620522	175	530	464
P1_TMA007_L_20190619-roi_11	214	33	47	25	28	29	24	20	24	10	0.616715	0.638806	0.627566	0.744966	0.786339	0.880392	Stardist (TRACERx NISD)	0.564951	107	347	335
P1_TMA007_L_20190619-roi_12	483	74	100	17	54	23	29	16	43	11	0.676471	0.748837	0.710817	0.735076	0.764818	0.866739	Stardist (TRACERx NISD)	0.62018	258	714	645
P1_TMA_REC_20190508-roi_3	376	24	60	6	14	9	11	6	14	4	0.78826	0.87239	0.828194	0.747201	0.790824	0.883196	Stardist (TRACERx NISD)	0.712736	241	477	431
P1_TMA_REC_20190508-roi_7	114	53	54	9	20	4	4	9	16	2	0.530233	0.561576	0.545455	0.731398	0.684319	0.812576	Stardist (TRACERx NISD)	0.585141	91	215	203
P1_TMA001_L_20190508-roi_22	42	274	43	8	6	0	0	6	4	0	0.415842	0.125749	0.193103	0.755866	0.193953	0.324892	Stardist (DSBowl)	0.238106	58	101	334
P1_TMA001_L_20190508-roi_2	236	258	33	60	0	15	12	54	0	6	0.717325	0.382496	0.498943	0.685148	0.553685	0.712738	Stardist (DSBowl)	0.387053	127	329	617
P1_TMA002_L_20190619-roi_10	148	112	44	30	4	16	18	26	3	6	0.624473	0.449848	0.522968	0.708419	0.634136	0.776111	Stardist (DSBowl)	0.508472	118	237	329
P1_TMA002_L_20190619-roi_5	58	87	7	21	0	4	4	19	0	2	0.674419	0.31016	0.424908	0.739298	0.5369	0.698679	Stardist (DSBowl)	0.372853	43	86	187
P1_TMA003_R_20190619-roi_10	101	128	45	24	4	4	4	24	4	2	0.561111	0.35689	0.436285	0.708738	0.556228	0.714841	Stardist (DSBowl)	0.465066	97	180	283
P1_TMA003_R_20190619-roi_7	196	251	33	33	4	7	7	29	4	3	0.725926	0.37911	0.498094	0.689587	0.488178	0.656075	Stardist (DSBowl)	0.343718	78	270	517
P1_TMA004_L_20190619-roi_16	95	46	16	11	2	7	6	11	2	3	0.736434	0.56213	0.637584	0.668179	0.664248	0.798256	Stardist (DSBowl)	0.534484	60	129	169
P1_TMA004_R_20190619-roi_14	118	288	24	22	1	3	2	21	1	1	0.710843	0.261062	0.381877	0.671842	0.401876	0.57334	Stardist (DSBowl)	0.294948	82	166	452
P1_TMA005_R_20190619-roi_13	225	252	33	21	4	12	10	19	4	5	0.775862	0.426136	0.550122	0.70792	0.480363	0.64898	Stardist (DSBowl)	0.408849	143	290	528
P1_TMA005_R_20190619-roi_1	115	439	10	6	0	2	2	6	0	1	0.871212	0.202822	0.329041	0.736335	0.211206	0.348753	Stardist (DSBowl)	0.204722	74	132	567
P1_TMA006_L_20190619-roi_10	135	197	36	27	11	6	4	20	9	2	0.633803	0.344388	0.446281	0.721795	0.456454	0.626802	Stardist (DSBowl)	0.362932	78	213	392
P1_TMA006_L_20190619-roi_6	181	253	28	15	1	4	4	12	1	2	0.804444	0.390086	0.525399	0.71166	0.414102	0.585675	Stardist (DSBowl)	0.361658	99	225	464
P1_TMA007_L_20190619-roi_11	153	84	19	44	0	23	18	40	0	9	0.692308	0.456716	0.55036	0.743878	0.697843	0.822034	Stardist (DSBowl)	0.468587	85	221	335
P1_TMA007_L_20190619-roi_12	193	359	45	45	0	15	14	40	0	7	0.677193	0.299225	0.415054	0.680416	0.443688	0.614659	Stardist (DSBowl)	0.329874	125	285	645
P1_TMA_REC_20190508-roi_3	244	98	42	44	1	12	12	38	1	6	0.73494	0.566125	0.639581	0.660999	0.690048	0.816602	Stardist (DSBowl)	0.541521	147	332	431
P1_TMA_REC_20190508-roi_7	78	96	17	14	0	2	2	14	0	1	0.709091	0.384236	0.498403	0.701109	0.566463	0.723239	Stardist (DSBowl)	0.429036	60	110	203
P1_TMA001_L_20190508-roi_22	130	159	56	17	6	9	8	16	6	3	0.593607	0.389222	0.470163	0.73273	0.552215	0.711519	Stardist (versatile)	0.420722	76	219	334
P1_TMA001_L_20190508-roi_2	195	269	18	82	0	8	6	66	0	3	0.691489	0.316045	0.433815	0.705834	0.51659	0.681252	Stardist (versatile)	0.343086	104	282	617
P1_TMA002_L_20190619-roi_10	146	104	20	41	2	2	2	35	2	1	0.708738	0.443769	0.545794	0.736562	0.650386	0.788162	Stardist (versatile)	0.496319	114	206	329
P1_TMA002_L_20190619-roi_5	55	85	10	27	0	0	0	20	0	0	0.647059	0.294118	0.404412	0.683448	0.584429	0.737715	Stardist (versatile)	0.368261	38	85	187
P1_TMA003_R_20190619-roi_10	110	124	25	24	1	4	2	21	1	1	0.691824	0.388693	0.497738	0.758166	0.562753	0.720207	Stardist (versatile)	0.45777	95	159	283
P1_TMA003_R_20190619-roi_7	230	177	12	55	2	12	8	45	2	4	0.779661	0.444874	0.566502	0.717337	0.632756	0.775078	Stardist (versatile)	0.392747	82	295	517
P1_TMA004_L_20190619-roi_16	88	50	10	15	0	2	2	15	0	1	0.77193	0.52071	0.621908	0.73017	0.644943	0.784152	Stardist (versatile)	0.535494	65	114	169
P1_TMA004_R_20190619-roi_14	81	302	14	36	0	5	2	29	0	1	0.648	0.179204	0.280763	0.756899	0.371015	0.541227	Stardist (versatile)	0.210967	43	125	452
P1_TMA005_R_20190619-roi_13	195	254	16	37	1	17	12	30	1	6	0.783133	0.369318	0.501931	0.698154	0.484144	0.652422	Stardist (versatile)	0.365671	115	249	528
P1_TMA005_R_20190619-roi_1	60	484	7	12	0	0	0	11	0	0	0.769231	0.10582	0.186047	0.866667	0.15181	0.263603	Stardist (versatile)	0.133191	49	78	567
P1_TMA006_L_20190619-roi_10	164	137	21	48	4	9	8	34	4	4	0.709957	0.418367	0.526485	0.77004	0.674874	0.80588	Stardist (versatile)	0.412649	77	231	392
P1_TMA006_L_20190619-roi_6	196	181	18	45	1	4	4	39	1	2	0.762646	0.422414	0.543689	0.698259	0.562506	0.720005	Stardist (versatile)	0.402961	96	257	464
P1_TMA007_L_20190619-roi_11	128	97	8	55	1	14	6	43	1	3	0.695652	0.38209	0.493256	0.747529	0.696054	0.820792	Stardist (versatile)	0.415663	66	184	335
P1_TMA007_L_20190619-roi_12	124	461	25	26	1	13	9	24	1	4	0.688889	0.192248	0.300606	0.691434	0.33776	0.504964	Stardist (versatile)	0.224952	84	180	645
P1_TMA_REC_20190508-roi_3	238	87	12	54	0	13	8	43	0	4	0.801347	0.552204	0.653846	0.716161	0.697569	0.821845	Stardist (versatile)	0.547945	159	297	431
P1_TMA_REC_20190508-roi_7	75	94	20	16	0	4	4	16	0	2	0.663717	0.369458	0.474684	0.751307	0.57157	0.727387	Stardist (versatile)	0.444151	63	113	203

[truncated: 25 more sheets: Fig. 7a, Fig. 7bc, Fig. 7d, Fig. 7e, Fig. 7g, Fig. 7h, Fig. 7i, Fig. 7j, Supplementary Fig. 1b, SuppFig7a, SuppFig10a, SuppFig10b, SuppFig10c, SuppFig10d, SuppFig10e, SuppFig11a, SuppFig12b, SuppFig13b, SuppFig13c, SuppFig13d …]
